# Supplementary material for: The mechanism of RNA capping by SARS-CoV-2
Source: Nature. 2022 Aug 9;609(7928):793–800. doi: 10.1038/s41586-022-05185-z (PMC9492545; doi:10.1038/s41586-022-05185-z)
Supplement: Supplementary file 4 — Source Data Figs, 1, 2, 4 and 5 and Extended Data Figs. 3–5 and 9. [file 41586_2022_5185_MOESM4_ESM.xlsx]

## Sheet: Fig. 1c
WT	N1A	N1D
6.47674	1.43798	0.406977
7.54651	2.18217	1.16667
7.44574	1.80233	0.391473

## Sheet: Fig. 2e
		Raw Data				Relative RNAylation			% RNAylation
	Replicate 1	Replicate 2	Replicate 3		Replicate 1	Replicate 2	Replicate 3		Replicate 1	Replicate 2	Replicate 3
LS10	6190.1	6689.8	5609.85		1	1	1		1	1	1
A1C	324.678	76.95	203.778		0.0524512	0.0115026	0.036325		0.0524512	0.0115026	0.036325
A1G	882.234	278.435	286.849		0.142523	0.0416208	0.0511331		0.142523	0.0416208	0.0511331
A1U	1140.18	176.607	107.778		0.184195	0.0263994	0.0192123		0.184195	0.0263994	0.0192123
U2G	11115.4	8874.32	8473.15		1.79568	1.32654	1.5104		1.79568	1.32654	1.5104
U2A	9996.59	11030.6	10305		1.61493	1.64887	1.83695		1.61493	1.64887	1.83695
U2C	7777.83	7010.78	6734.12		1.2565	1.04798	1.20041		1.2565	1.04798	1.20041

## Sheet: Fig. 4b
GST-eIF4E
				-blank			pmol
reaction:	1	2	3
RNA blank	329.01	360.03	196.02	33.99	65.01	-99	0.0561062	0.10731	-0.163416
VCE	588.09	576.12	534.13	293.07	281.1	239.11	0.483762	0.464003	0.394691
VCE SAM	8006.38	7728.65	4357.69	7711.36	7433.63	4062.67	12.7289	12.2705	6.70612
LS10-nsp9 blank	423.18	513.25	285.15	15.9867	106.057	-122.043	0.0363431	0.241103	-0.277446
12	697.4	697.43	626.41	290.207	290.237	219.217	0.659738	0.659806	0.498354
+12+14wt	24173.1	6183.66	7065.65	23765.9	5776.47	6658.46	54.028	13.1319	15.1369	outlier in red discarded
+12+14da	1954.66	1462.31	1275.2	1547.47	1055.12	868.007	3.51792	2.39864	1.97327
+12KA_DA+14wt	1450.43	1465.51	1388.5	1043.24	1058.32	981.307	2.37163	2.40591	2.23084
1/10 GTP	30049.8	30646.8	31060.7	29754.7	30351.8	30765.7
1/10 GDP	22369.2	22558.5	22276.1	21962	22151.3	21868.9
	mean raw-blank	in MM	in rxn	CPM/pmol
1/10 GTP	30290.8	302908	1211630	605.815
1/10 GDP	21994.1	219941	879763	439.882

## Sheet: Fig. 5g,l
									raw			- avg blank			rel to mean wt			min-max normalized
gel 1	roi	raw signal	-blank	rel_wt	%				1	2	3	1	2	3	1	2	3	1	2	3
1	0.028	60291928	0	0	0		1	Mock	60291928	57521056	57548494	1838102	-932770	-905332	0.0156319	-0.00793262	-0.00769927
2	0.028	177598639	117306711	1	100		2	WT	177598639	175991619	174531312	119144813	117537793	116077486	1.01325	0.999584	0.987165	0.984899	1.00773	1.00762
3	0.028	69565102	9273174	0.0790507	7.90507		3	K73A	69565102	63042132	66397813	11111276	4588306	7943987	0.0944943	0.0390206	0.0675586	0.09735	0.0713345	0.0971332
4	0.028	61625930	1334002	0.0113719	1.13719		4	D218A	61625930	56778479	55476683	3172104	-1675347	-2977143	0.0269767	-0.0142478	-0.0253187	0.0321258	0.0194062	0.00517669
5	0.028	58456058	-1835870	-0.0156502	-1.56502		5	K73A,D221A	58456058	55112374	54861878	2232	-3341452	-3591948	1.89817e-05	-0.0284169	-0.0305472	0.00608372	0.00559349	0
6	0.028	147805896	87513968	0.746027	74.6027		6	D760A	147805896	142068687	143373030	89352070	83614861	84919204	0.759882	0.711091	0.722184	0.740137	0.726498	0.745269
7	0.028	57715540	-2576388	-0.0219628	-2.19628		7	K50A	57715540	55998336	55413480	-738286	-2455490	-3040346	-0.00627865	-0.0208824	-0.0258562	0	0.0129385	0.00464452
8	0.028	99724441	39432513	0.336149	33.6149		8	N52A	99724441	89700852	95251264	41270615	31247026	36797438	0.35098	0.265736	0.312939	0.345124	0.292346	0.340081
9	0.028	100274360	39982432	0.340837	34.0837		9	E83A	100274360	87924772	95612697	41820534	29470946	37158871	0.355657	0.250632	0.316013	0.349642	0.277622	0.343124
10	0.028	61883220	1591292	0.0135652	1.35652		10	R116A	61883220	56727176	62281318	3429394	-1726650	3827492	0.0291648	-0.0146841	0.0325504	0.0342396	0.0189809	0.0624721
11	0.028	62514240	2222312	0.0189445	1.89445		11	D208A	62514240	54437681	58701625	4060414	-4016145	247799	0.0345312	-0.0341548	0.00210737	0.0394237	0	0.0323309
12	0.028	76525730	16233802	0.138388	13.8388		12	N209A	76525730	61423898	63066162	18071904	2970072	4612336	0.15369	0.0252586	0.039225	0.154535	0.0579187	0.0690805
13	0.028	75981974	15690046	0.133752	13.3752		13	D221A	75981974	63720946	64155696	17528148	5267120	5701870	0.149066	0.0447935	0.0484908	0.150068	0.0769622	0.0782544
14	0.028	62825812	2533884	0.0216005	2.16005		14	R733A	62825812	58684170	58616084	4371986	230344	162258	0.037181	0.00195893	0.0013799	0.0419834	0.0352052	0.0316106
gel2												-blank			relative to wt			min-max normalized
1	0.028	57521056	0	0	0		per gel normalization		1	2	3	1	2	3	1	2	3	1	2	3
2	0.028	175991619	118470563	1	100				60291928	57521056	57548494	0	0	0	0	0	0				0	0	0
3	0.028	63042132	5521076	0.0466029	4.66029				177598639	175991619	174531312	117306711	118470563	116982818	1	1	1	1	1	1	100	100	100
4	0.028	56778479	-742577	-0.00626803	-0.626803				69565102	63042132	66397813	9273174	5521076	8849319	0.0790507	0.0466029	0.0756463	0.0988426	0.0707871	0.0963983	9.88426	7.07871	9.63983	data plotted
5	0.028	55112374	-2408682	-0.0203315	-2.03315				61625930	56778479	55476683	1334002	-742577	-2071811	0.0113719	-0.00626803	-0.0177104	0.0326184	0.0192573	0.00513753	3.26184	1.92573	0.513753
6	0.028	142068687	84547631	0.713659	71.3659				58456058	55112374	54861878	-1835870	-2408682	-2686616	-0.0156502	-0.0203315	-0.0229659	0.006177	0.00555056	0	0.6177	0.555056	0
7	0.028	55998336	-1522720	-0.0128532	-1.28532				147805896	142068687	143373030	87513968	84547631	85824536	0.746027	0.713659	0.733651	0.751485	0.720923	0.73963	75.1485	72.0923	73.963
8	0.028	89700852	32179796	0.271627	27.1627				57715540	55998336	55413480	-2576388	-1522720	-2135014	-0.0219628	-0.0128532	-0.0182507	0	0.0128392	0.00460938	0	1.28392	0.460938
9	0.028	87924772	30403716	0.256635	25.6635				99724441	89700852	95251264	39432513	32179796	37702770	0.336149	0.271627	0.322293	0.350416	0.290103	0.337508	35.0416	29.0103	33.7508
10	0.028	56727176	-793880	-0.00670107	-0.670107				100274360	87924772	95612697	39982432	30403716	38064203	0.340837	0.256635	0.325383	0.355003	0.275492	0.340528	35.5003	27.5492	34.0528
11	0.028	54437681	-3083375	-0.0260265	-2.60265				61883220	56727176	62281318	1591292	-793880	4732824	0.0135652	-0.00670107	0.0404574	0.0347645	0.0188352	0.0619995	3.47645	1.88352	6.19995
12	0.028	61423898	3902842	0.0329436	3.29436				62514240	54437681	58701625	2222312	-3083375	1153131	0.0189445	-0.0260265	0.00985727	0.0400282	0	0.0320863	4.00282	0	3.20863
13	0.028	63720946	6199890	0.0523327	5.23327				76525730	61423898	63066162	16233802	3902842	5517668	0.138388	0.0329436	0.0471665	0.156904	0.0574742	0.0685579	15.6904	5.74742	6.85579
14	0.028	58684170	1163114	0.00981775	0.981775				75981974	63720946	64155696	15690046	6199890	6607202	0.133752	0.0523327	0.0564801	0.152369	0.0763716	0.0776624	15.2369	7.63716	7.76624
									62825812	58684170	58616084	2533884	1163114	1067590	0.0216005	0.00981775	0.00912604	0.0426271	0.034935	0.0313715	4.26271	3.4935	3.13715
gel3
1	0.028	57548494	0	0	0
2	0.028	174531312	116982818	1	100
3	0.028	66397813	8849319	0.0756463	7.56463
4	0.028	55476683	-2071811	-0.0177104	-1.77104
5	0.028	54861878	-2686616	-0.0229659	-2.29659
6	0.028	143373030	85824536	0.733651	73.3651
7	0.028	55413480	-2135014	-0.0182507	-1.82507
8	0.028	95251264	37702770	0.322293	32.2293
9	0.028	95612697	38064203	0.325383	32.5383
10	0.028	62281318	4732824	0.0404574	4.04574
11	0.028	58701625	1153131	0.00985727	0.985727
12	0.028	63066162	5517668	0.0471665	4.71665
13	0.028	64155696	6607202	0.0564801	5.64801
14	0.028	58616084	1067590	0.00912604	0.912604

## Sheet: Fig. 5f,k
									raw			- avg blank			rel to mean wt			min-max normalized
gel 1	roi area	raw signal	-blank	rel_wt	%				1	2	3	1	2	3	1	2	3	1	2	3
1	0.022	20628	0	0	0		1	Mock	20628	24410	12466	1460	5242	-6702	0.0224105	0.0804629	-0.102873
2	0.022	92478	71850	1	100		2	WT	92478	89056	71414	73310	69888	52246	1.12528	1.07276	0.801959	0.980566	0.928433	1.12184
3	0.022	20067	-561	-0.00780793	-0.780793		3	K73A	20067	22237	11632	899	3069	-7536	0.0137993	0.0471081	-0.115675	0.0167184	0.0161784	0.0349968
4	0.022	19197	-1431	-0.0199165	-1.99165		4	D218A	19197	21216	9707	29	2048	-9461	0.00044514	0.0314361	-0.145223	0.00513797	0.00223903	0
5	0.022	19693	-935	-0.0130132	-1.30132		5	K73A,D221A	19693	21229	10854	525	2061	-8314	0.00805857	0.0316357	-0.127617	0.0117401	0.00241651	0.0208526
6	0.022	66545	45917	0.639068	63.9068		6	D760A	66545	70950	49209	47377	51782	30041	0.727221	0.794836	0.461119	0.635377	0.681239	0.718153
7	0.022	19536	-1092	-0.0151983	-1.51983		7	K50A	19536	21263	11951	368	2095	-7217	0.00564868	0.0321575	-0.110779	0.00965033	0.0028807	0.0407963
8	0.022	65255	44627	0.621113	62.1113		8	N52A	65255	61482	48623	46087	42314	29455	0.70742	0.649506	0.452124	0.618207	0.551976	0.707499
9	0.022	22084	1456	0.0202644	2.02644		9	E83A	22084	24413	14045	2916	5245	-5123	0.0447596	0.080509	-0.0786363	0.0435662	0.0458865	0.0788656
10	0.022	18811	-1817	-0.0252888	-2.52888		10	R116A	18811	21052	12086	-357	1884	-7082	-0.00547983	0.0289188	-0.108706	0	0	0.0432506
11	0.022	19073	-1555	-0.0216423	-2.16423		11	D208A	19073	21431	12348	-95	2263	-6820	-0.00145822	0.0347363	-0.104685	0.00348743	0.00517434	0.0480138
12	0.022	20695	67	0.000932498	0.0932498		12	N209A	20695	24475	15201	1527	5307	-3967	0.0234389	0.0814607	-0.0608921	0.0250775	0.0467329	0.0998818
13	0.022	22875	2247	0.0312735	3.12735		13	D221A	22875	29151	15344	3707	9983	-3824	0.0569012	0.153236	-0.0586971	0.0540951	0.110573	0.102482
14	0.022	20833	205	0.00285317	0.285317		14	R733A	20833	28362	15230	1665	9194	-3938	0.0255572	0.141125	-0.060447	0.0269144	0.0998007	0.100409
gel2												-blank			relative to wt			min-max normalized
1	0.022	24410	0	0	0		per gel normalization		1	2	3	1	2	3	1	2	3	1	2	3
2	0.022	89056	64646	1	100				20628	24410	12466	0	0	0	0	0	0
3	0.022	22237	-2173	-0.0336138	-3.36138				92478	89056	71414	71850	64646	58948	1	1	1	1	1	1	100	100	100
4	0.022	21216	-3194	-0.0494075	-4.94075				20067	22237	11632	-561	-2173	-834	-0.00780793	-0.0336138	-0.0141481	0.0170497	0.0174254	0.0311958	1.70497	1.74254	3.11958	data plotted
5	0.022	21229	-3181	-0.0492064	-4.92064				19197	21216	9707	-1431	-3194	-2759	-0.0199165	-0.0494075	-0.046804	0.0052398	0.00241162	0	0.52398	0.241162	0
6	0.022	70950	46540	0.719921	71.9921				19693	21229	10854	-935	-3181	-1612	-0.0130132	-0.0492064	-0.0273461	0.0119728	0.00260279	0.0185878	1.19728	0.260279	1.85878
7	0.022	21263	-3147	-0.0486805	-4.86805				66545	70950	49209	45917	46540	36743	0.639068	0.719921	0.623312	0.64797	0.733751	0.640154	64.797	73.3751	64.0154
8	0.022	61482	37072	0.573462	57.3462				19536	21263	11951	-1092	-3147	-515	-0.0151983	-0.0486805	-0.00873651	0.00984158	0.00310276	0.0363654	0.984158	0.310276	3.63654
9	0.022	24413	3	4.64066e-05	0.00464066				65255	61482	48623	44627	37072	36157	0.621113	0.573462	0.613371	0.630459	0.594524	0.630658	63.0459	59.4524	63.0658
10	0.022	21052	-3358	-0.0519444	-5.19444				22084	24413	14045	1456	3	1579	0.0202644	4.64066e-05	0.0267863	0.0444297	0.0494236	0.0703	4.44297	4.94236	7.03
11	0.022	21431	-2979	-0.0460817	-4.60817				18811	21052	12086	-1817	-3358	-380	-0.0252888	-0.0519444	-0.00644636	0	0	0.0385532	0	0	3.85532
12	0.022	24475	65	0.00100548	0.100548				19073	21431	12348	-1555	-2979	-118	-0.0216423	-0.0460817	-0.00200176	0.00355654	0.0055732	0.042799	0.355654	0.55732	4.2799
13	0.022	29151	4741	0.0733379	7.33379				20695	24475	15201	67	65	2735	0.000932498	0.00100548	0.0463968	0.0255745	0.0503353	0.0890337	2.55745	5.03353	8.90337
14	0.022	28362	3952	0.0611329	6.11329				22875	29151	15344	2247	4741	2878	0.0312735	0.0733379	0.0488227	0.0551672	0.119096	0.0913511	5.51672	11.9096	9.13511
									20833	28362	15230	205	3952	2764	0.00285317	0.0611329	0.0468888	0.0274478	0.107494	0.0895036	2.74478	10.7494	8.95036
gel3
1	0.022	12466	0	0	0
2	0.022	71414	58948	1	100
3	0.022	11632	-834	-0.0141481	-1.41481
4	0.022	9707	-2759	-0.046804	-4.6804
5	0.022	10854	-1612	-0.0273461	-2.73461
6	0.022	49209	36743	0.623312	62.3312
7	0.022	11951	-515	-0.00873651	-0.873651
8	0.022	48623	36157	0.613371	61.3371
9	0.022	14045	1579	0.0267863	2.67863
10	0.022	12086	-380	-0.00644636	-0.644636
11	0.022	12348	-118	-0.00200176	-0.200176
12	0.022	15201	2735	0.0463968	4.63968
13	0.022	15344	2878	0.0488227	4.88227
14	0.022	15230	2764	0.0468888	4.68888

## Sheet: Fig. 5i
		Replicate 1				Replicate 2				Replicate 3
	Raw Data	Relative RNAylation	% RNAylation		Raw Data	Relative RNAylation	% RNAylation		Raw Data	Relative RNAylation	% RNAylation
WT	9868.8	1	1		11174.3	1	1		11142.3	1	1
N1A	275.678	0.0279343	0.0279343		253.263	0.0226648	0.0226648		221.092	0.0198426	0.0198426
N2A	53.778	0.00544929	0.00544929		6.121	0.000547775	0.000547775		29.95	0.00268796	0.00268796
N95A	6837	0.69279	0.69279		7765.15	0.694912	0.694912		8552.8	0.767598	0.767598
∆C	236.849	0.0239998	0.0239998		428.749	0.0383692	0.0383692		415.335	0.0372756	0.0372756

## Sheet: Fig. 5m
	Mock	WT	nsp9N1A	nsp9N1D	nsp9N2A	nsp12K73A	nsp12D218A	nsp12D760A
Replicate 1	0	20400	0	0	0	0	0	0
Replicate 2	0	24500	0	0	0	0	0	0
Replicate 3	0	3850	0	0	0	0	0	0

## Sheet: extended data fig.3f-i
No enzyme/NTP			ATP			CTP			GTP			UTP
mass (Da)	intensity		mass (Da)	intensity		mass (Da)	intensity		mass (Da)	intensity		mass (Da)	intensity
917.181	7992		1000	0		926.581	1922		805.15	2928		1000	0
1000	0		1001	0		1000	0		809.212	389		1001	0
1001	0		1002	0		1001	0		1000	0		1002	0
1002	0		1003	0		1002	0		1001	0		1003	0
1003	0		1004	0		1003	0		1002	0		1004	0
1004	0		1005	0		1004	0		1003	0		1005	0
1005	0		1006	0		1005	0		1004	0		1006	0
1006	0		1007	0		1006	0		1005	0		1007	0
1007	0		1008	0		1007	0		1006	0		1008	0
1008	0		1009	0		1008	0		1007	0		1009	0
1009	0		1010	0		1009	0		1008	0		1010	0
1010	0		1011	0		1010	0		1009	0		1011	0
1011	0		1012	0		1011	0		1010	0		1012	0
1012	0		1013	0		1012	0		1011	0		1013	0
1013	0		1014	0		1013	0		1012	0		1014	0
1014	0		1015	0		1014	0		1013	0		1015	0
1015	0		1016	0		1015	0		1014	0		1016	0
1016	0		1017	0		1016	0		1015	0		1017	0
1017	0		1018	0		1017	0		1016	0		1018	0
1018	0		1019	0		1018	0		1017	0		1019	0
1019	0		1020	0		1019	0		1018	0		1020	0
1020	0		1021	0		1020	0		1019	0		1021	0
1021	0		1022	0		1021	0		1020	0		1022	0
1022	0		1023	0		1022	0		1021	0		1023	0
1023	0		1024	0		1023	0		1022	0		1024	0
1024	0		1025	0		1024	0		1023	0		1025	0
1025	0		1026	0		1025	0		1024	0		1026	0
1026	0		1027	0		1026	0		1025	0		1027	0
1027	0		1028	0		1027	0		1026	0		1028	0
1028	0		1029	0		1028	0		1027	0		1029	0
1029	0		1030	0		1029	0		1028	0		1030	0
1030	0		1031	0		1030	0		1029	0		1031	0
1031	0		1032	0		1031	0		1030	0		1032	0
1032	0		1033	0		1032	0		1031	0		1033	0
1033	0		1034	0		1033	0		1032	0		1034	0
1034	0		1035	0		1034	0		1033	0		1035	0
1035	0		1036	0		1035	0		1034	0		1036	0
1036	0		1037	0		1036	0		1035	0		1037	0
1037	0		1038	0		1037	0		1036	0		1038	0
1038	0		1039	0		1038	0		1037	0		1039	0
1039	0		1040	0		1039	0		1038	0		1040	0
1040	0		1041	0		1040	0		1039	0		1041	0
1041	0		1042	0		1041	0		1040	0		1042	0
1042	0		1043	0		1042	0		1041	0		1043	0
1043	0		1044	0		1043	0		1042	0		1044	0
1044	0		1045	0		1044	0		1043	0		1045	0
1045	0		1046	0		1045	0		1044	0		1046	0
1046	0		1047	0		1046	0		1045	0		1047	0
1047	0		1048	0		1047	0		1046	0		1048	0
1048	0		1049	0		1048	0		1047	0		1049	0
1049	0		1050	0		1049	0		1048	0		1050	0
1050	0		1051	0		1050	0		1049	0		1051	0
1051	0		1052	0		1051	0		1050	0		1052	0
1052	0		1053	0		1052	0		1051	0		1053	0
1053	0		1054	0		1053	0		1052	0		1054	0
1054	0		1055	0		1054	0		1053	0		1055	0
1055	0		1056	0		1055	0		1054	0		1056	0
1056	0		1057	0		1056	0		1055	0		1057	0
1057	0		1058	0		1057	0		1056	0		1058	0
1058	0		1059	0		1058	0		1057	0		1059	0
1059	0		1060	0		1059	0		1058	0		1060	0
1060	0		1061	0		1060	0		1059	0		1061	0
1061	0		1062	0		1061	0		1060	0		1062	0
1062	0		1063	0		1062	0		1061	0		1063	0
1063	0		1064	0		1063	0		1062	0		1064	0
1064	0		1065	0		1064	0		1063	0		1065	0
1065	0		1066	0		1065	0		1064	0		1066	0
1066	0		1067	0		1066	0		1065	0		1067	0
1067	0		1068	0		1067	0		1066	0		1068	0
1068	0		1069	0		1068	0		1067	0		1069	0
1069	0		1070	0		1069	0		1068	0		1070	0
1070	0		1071	0		1070	0		1069	0		1071	0
1071	0		1072	0		1071	0		1070	0		1072	0
1072	0		1073	0		1072	0		1071	0		1073	0
1073	0		1074	0		1073	0		1072	0		1074	0
1074	0		1075	0		1074	0		1073	0		1075	0
1075	0		1076	0		1075	0		1074	0		1076	0
1076	0		1077	0		1076	0		1075	0		1077	0
1077	0		1078	0		1077	0		1076	0		1078	0
1078	0		1079	0		1078	0		1077	0		1079	0
1079	0		1080	0		1079	0		1078	0		1080	0
1080	0		1081	0		1080	0		1079	0		1081	0
1081	0		1082	0		1081	0		1080	0		1082	0
1082	0		1083	0		1082	0		1081	0		1083	0
1083	0		1084	0		1083	0		1081.51	2713		1084	0
1084	0		1085	0		1084	0		1082	0		1085	0
1085	0		1086	0		1085	0		1083	0		1086	0
1086	0		1087	0		1086	0		1084	0		1087	0
1087	0		1088	0		1087	0		1085	0		1088	0
1088	0		1089	0		1088	0		1086	0		1089	0
1089	0		1090	0		1089	0		1087	0		1090	0
1090	0		1091	0		1090	0		1088	0		1091	0
1091	0		1092	0		1091	0		1089	0		1092	0
1092	0		1093	0		1092	0		1090	0		1093	0
1093	0		1094	0		1093	0		1091	0		1094	0
1094	0		1095	0		1094	0		1092	0		1095	0
1095	0		1096	0		1095	0		1093	0		1096	0
1096	0		1097	0		1096	0		1094	0		1097	0
1097	0		1098	0		1097	0		1095	0		1098	0
1098	0		1099	0		1098	0		1096	0		1099	0
1099	0		1100	0		1099	0		1097	0		1100	0
1100	0		1101	0		1100	0		1098	0		1101	0
1101	0		1102	0		1101	0		1099	0		1102	0
1102	0		1103	0		1102	0		1100	0		1103	0
1103	0		1104	0		1103	0		1101	0		1104	0
1104	0		1105	0		1104	0		1102	0		1105	0
1105	0		1106	0		1105	0		1103	0		1106	0
1106	0		1107	0		1106	0		1104	0		1107	0
1107	0		1108	0		1107	0		1105	0		1108	0
1108	0		1109	0		1108	0		1106	0		1109	0
1109	0		1110	0		1109	0		1107	0		1110	0
1110	0		1111	0		1110	0		1108	0		1111	0
1111	0		1112	0		1111	0		1109	0		1112	0
1112	0		1113	0		1112	0		1110	0		1113	0
1113	0		1114	0		1113	0		1111	0		1114	0
1114	0		1115	0		1114	0		1112	0		1115	0
1115	0		1116	0		1115	0		1113	0		1116	0
1116	0		1117	0		1116	0		1114	0		1117	0
1117	0		1118	0		1117	0		1115	0		1118	0
1118	0		1119	0		1118	0		1116	0		1119	0
1119	0		1120	0		1119	0		1117	0		1120	0
1120	0		1121	0		1120	0		1118	0		1121	0
1121	0		1122	0		1121	0		1119	0		1122	0
1122	0		1123	0		1122	0		1120	0		1123	0
1123	0		1124	0		1123	0		1121	0		1124	0
1124	0		1125	0		1124	0		1122	0		1125	0
1125	0		1126	0		1125	0		1123	0		1126	0
1126	0		1127	0		1126	0		1124	0		1127	0
1127	0		1128	0		1127	0		1125	0		1128	0
1128	0		1129	0		1128	0		1126	0		1129	0
1129	0		1130	0		1129	0		1127	0		1130	0
1130	0		1131	0		1130	0		1128	0		1131	0
1131	0		1132	0		1131	0		1129	0		1132	0
1132	0		1133	0		1132	0		1130	0		1133	0
1133	0		1134	0		1133	0		1131	0		1134	0
1134	0		1135	0		1134	0		1132	0		1135	0
1135	0		1136	0		1135	0		1133	0		1136	0
1136	0		1137	0		1136	0		1134	0		1137	0
1137	0		1138	0		1137	0		1135	0		1138	0
1138	0		1139	0		1138	0		1136	0		1139	0
1139	0		1140	0		1139	0		1137	0		1140	0
1140	0		1141	0		1140	0		1138	0		1141	0
1141	0		1142	0		1141	0		1139	0		1142	0
1142	0		1143	0		1142	0		1140	0		1143	0
1143	0		1144	0		1143	0		1141	0		1144	0
1144	0		1145	0		1144	0		1142	0		1145	0
1145	0		1146	0		1145	0		1143	0		1146	0
1146	0		1147	0		1146	0		1144	0		1147	0
1147	0		1148	0		1147	0		1145	0		1148	0
1148	0		1149	0		1148	0		1146	0		1149	0
1149	0		1150	0		1149	0		1147	0		1150	0
1150	0		1151	0		1150	0		1148	0		1151	0
1151	0		1152	0		1151	0		1149	0		1152	0
1152	0		1153	0		1152	0		1150	0		1153	0
1153	0		1154	0		1153	0		1151	0		1154	0
1154	0		1155	0		1154	0		1152	0		1155	0
1155	0		1156	0		1155	0		1153	0		1156	0
1156	0		1157	0		1156	0		1154	0		1157	0
1157	0		1158	0		1157	0		1155	0		1158	0
1158	0		1159	0		1158	0		1156	0		1159	0
1159	0		1160	0		1159	0		1157	0		1160	0
1160	0		1161	0		1160	0		1158	0		1161	0
1161	0		1162	0		1161	0		1159	0		1162	0
1162	0		1163	0		1162	0		1160	0		1163	0
1163	0		1164	0		1163	0		1161	0		1164	0
1164	0		1165	0		1164	0		1162	0		1165	0
1165	0		1166	0		1165	0		1163	0		1166	0
1166	0		1167	0		1166	0		1164	0		1167	0
1167	0		1168	0		1167	0		1165	0		1168	0
1168	0		1169	0		1168	0		1166	0		1169	0
1169	0		1170	0		1169	0		1167	0		1170	0
1170	0		1171	0		1170	0		1168	0		1171	0
1171	0		1172	0		1171	0		1169	0		1172	0
1172	0		1173	0		1172	0		1170	0		1173	0
1173	0		1174	0		1173	0		1171	0		1174	0
1174	0		1175	0		1174	0		1172	0		1175	0
1175	0		1176	0		1175	0		1173	0		1176	0
1176	0		1177	0		1176	0		1174	0		1177	0
1177	0		1178	0		1177	0		1175	0		1178	0
1178	0		1179	0		1178	0		1176	0		1179	0
1179	0		1180	0		1179	0		1177	0		1180	0
1180	0		1181	0		1180	0		1178	0		1181	0
1181	0		1182	0		1181	0		1179	0		1182	0
1182	0		1183	0		1182	0		1180	0		1183	0
1183	0		1184	0		1183	0		1181	0		1184	0
1184	0		1185	0		1184	0		1182	0		1185	0
1185	0		1186	0		1185	0		1183	0		1186	0
1186	0		1187	0		1186	0		1184	0		1187	0
1187	0		1188	0		1187	0		1185	0		1188	0
1188	0		1189	0		1188	0		1186	0		1189	0
1189	0		1190	0		1189	0		1187	0		1190	0
1190	0		1191	0		1189.02	671		1188	0		1191	0
1191	0		1192	0		1190	0		1189	0		1192	0
1192	0		1193	0		1191	0		1190	0		1193	0
1193	0		1194	0		1192	0		1191	0		1194	0
1194	0		1195	0		1193	0		1192	0		1195	0
1195	0		1196	0		1194	0		1193	0		1196	0
1196	0		1197	0		1195	0		1194	0		1197	0
1197	0		1198	0		1196	0		1195	0		1198	0
1198	0		1199	0		1197	0		1196	0		1199	0
1199	0		1200	0		1198	0		1197	0		1200	0
1200	0		1201	0		1199	0		1198	0		1201	0
1201	0		1202	0		1200	0		1199	0		1202	0
1202	0		1203	0		1201	0		1200	0		1203	0
1203	0		1204	0		1202	0		1201	0		1204	0
1204	0		1205	0		1203	0		1202	0		1205	0
1205	0		1206	0		1204	0		1203	0		1206	0
1206	0		1207	0		1205	0		1204	0		1207	0
1207	0		1208	0		1206	0		1205	0		1208	0
1208	0		1209	0		1207	0		1206	0		1209	0
1209	0		1210	0		1208	0		1207	0		1210	0
1210	0		1211	0		1209	0		1208	0		1211	0
1211	0		1212	0		1210	0		1209	0		1212	0
1212	0		1213	0		1211	0		1210	0		1213	0
1213	0		1214	0		1212	0		1211	0		1214	0
1214	0		1215	0		1213	0		1212	0		1215	0
1215	0		1216	0		1214	0		1213	0		1216	0
1216	0		1217	0		1215	0		1214	0		1217	0
1217	0		1218	0		1216	0		1215	0		1218	0
1218	0		1219	0		1217	0		1216	0		1219	0
1219	0		1220	0		1218	0		1217	0		1220	0
1220	0		1221	0		1219	0		1218	0		1221	0
1221	0		1222	0		1220	0		1219	0		1222	0
1222	0		1223	0		1221	0		1220	0		1223	0
1223	0		1224	0		1222	0		1221	0		1224	0
1224	0		1225	0		1223	0		1222	0		1225	0
1225	0		1226	0		1224	0		1223	0		1226	0
1226	0		1227	0		1225	0		1224	0		1227	0
1227	0		1228	0		1226	0		1225	0		1228	0
1228	0		1229	0		1227	0		1226	0		1229	0
1229	0		1230	0		1228	0		1227	0		1230	0
1230	0		1231	0		1229	0		1228	0		1231	0
1231	0		1232	0		1230	0		1229	0		1232	0
1232	0		1233	0		1231	0		1230	0		1233	0
1233	0		1234	0		1232	0		1231	0		1234	0
1234	0		1235	0		1233	0		1232	0		1235	0
1235	0		1236	0		1234	0		1233	0		1236	0
1236	0		1237	0		1235	0		1234	0		1237	0
1237	0		1238	0		1236	0		1235	0		1238	0
1238	0		1239	0		1237	0		1236	0		1239	0
1239	0		1240	0		1238	0		1237	0		1240	0
1240	0		1241	0		1239	0		1238	0		1241	0
1241	0		1242	0		1240	0		1239	0		1242	0
1242	0		1243	0		1241	0		1240	0		1243	0
1243	0		1244	0		1242	0		1241	0		1244	0
1244	0		1245	0		1243	0		1242	0		1245	0
1245	0		1246	0		1244	0		1243	0		1246	0
1246	0		1247	0		1245	0		1244	0		1247	0
1247	0		1248	0		1246	0		1245	0		1248	0
1248	0		1249	0		1247	0		1246	0		1249	0
1249	0		1250	0		1248	0		1247	0		1250	0
1250	0		1251	0		1249	0		1248	0		1251	0
1251	0		1252	0		1250	0		1249	0		1252	0
1252	0		1253	0		1251	0		1250	0		1253	0
1253	0		1254	0		1252	0		1251	0		1254	0
1254	0		1255	0		1253	0		1252	0		1255	0
1255	0		1256	0		1254	0		1253	0		1256	0
1256	0		1257	0		1255	0		1254	0		1257	0
1257	0		1258	0		1256	0		1255	0		1258	0
1258	0		1259	0		1257	0		1255.75	2627		1259	0
1259	0		1260	0		1258	0		1256	0		1260	0
1260	0		1261	0		1259	0		1257	0		1261	0
1261	0		1262	0		1260	0		1258	0		1262	0
1262	0		1263	0		1261	0		1259	0		1263	0
1263	0		1264	0		1262	0		1260	0		1264	0
1264	0		1265	0		1263	0		1261	0		1265	0
1265	0		1266	0		1264	0		1262	0		1266	0
1266	0		1267	0		1265	0		1263	0		1267	0
1267	0		1268	0		1266	0		1264	0		1268	0
1268	0		1269	0		1267	0		1265	0		1269	0
1269	0		1270	0		1268	0		1266	0		1270	0
1270	0		1271	0		1269	0		1267	0		1271	0
1271	0		1272	0		1270	0		1268	0		1272	0
1272	0		1273	0		1271	0		1269	0		1273	0
1273	0		1274	0		1272	0		1270	0		1274	0
1274	0		1275	0		1273	0		1271	0		1275	0
1275	0		1276	0		1274	0		1272	0		1276	0
1276	0		1277	0		1275	0		1273	0		1277	0
1277	0		1278	0		1276	0		1274	0		1278	0
1278	0		1279	0		1277	0		1275	0		1279	0
1279	0		1280	0		1278	0		1276	0		1280	0
1280	0		1281	0		1279	0		1277	0		1281	0
1281	0		1282	0		1280	0		1278	0		1282	0
1282	0		1283	0		1281	0		1279	0		1283	0
1283	0		1284	0		1282	0		1280	0		1284	0
1284	0		1285	0		1283	0		1281	0		1285	0
1285	0		1286	0		1284	0		1281.66	2044		1286	0
1286	0		1287	0		1285	0		1282	0		1287	0
1287	0		1288	0		1286	0		1283	0		1288	0
1288	0		1289	0		1287	0		1284	0		1289	0
1289	0		1290	0		1288	0		1285	0		1290	0
1290	0		1291	0		1289	0		1286	0		1291	0
1291	0		1292	0		1290	0		1287	0		1292	0
1292	0		1293	0		1291	0		1288	0		1293	0
1293	0		1294	0		1292	0		1289	0		1294	0
1294	0		1295	0		1293	0		1290	0		1295	0
1295	0		1296	0		1294	0		1291	0		1296	0
1296	0		1297	0		1295	0		1292	0		1297	0
1297	0		1298	0		1296	0		1293	0		1298	0
1298	0		1299	0		1297	0		1294	0		1299	0
1299	0		1300	0		1298	0		1295	0		1300	0
1300	0		1301	0		1299	0		1296	0		1301	0
1301	0		1302	0		1300	0		1297	0		1302	0
1302	0		1303	0		1301	0		1298	0		1303	0
1303	0		1304	0		1302	0		1299	0		1304	0
1304	0		1305	0		1303	0		1300	0		1305	0
1305	0		1306	0		1304	0		1301	0		1306	0
1306	0		1307	0		1305	0		1302	0		1307	0
1307	0		1308	0		1306	0		1303	0		1308	0
1308	0		1309	0		1307	0		1304	0		1309	0
1309	0		1310	0		1308	0		1305	0		1310	0
1310	0		1311	0		1309	0		1306	0		1311	0
1311	0		1312	0		1310	0		1307	0		1312	0
1312	0		1313	0		1311	0		1308	0		1313	0
1313	0		1314	0		1312	0		1309	0		1314	0
1314	0		1315	0		1313	0		1310	0		1315	0
1315	0		1316	0		1314	0		1311	0		1316	0
1316	0		1317	0		1315	0		1312	0		1317	0
1317	0		1318	0		1316	0		1313	0		1318	0
1318	0		1319	0		1317	0		1314	0		1319	0
1319	0		1320	0		1318	0		1315	0		1320	0
1320	0		1321	0		1319	0		1316	0		1321	0
1321	0		1322	0		1320	0		1317	0		1322	0
1322	0		1323	0		1321	0		1318	0		1323	0
1323	0		1324	0		1322	0		1319	0		1324	0
1324	0		1325	0		1323	0		1320	0		1325	0
1325	0		1326	0		1324	0		1321	0		1326	0
1326	0		1327	0		1325	0		1322	0		1327	0
1327	0		1328	0		1326	0		1323	0		1328	0
1328	0		1329	0		1327	0		1324	0		1329	0
1329	0		1330	0		1328	0		1325	0		1330	0
1330	0		1331	0		1329	0		1326	0		1331	0
1331	0		1332	0		1330	0		1327	0		1332	0
1332	0		1333	0		1331	0		1328	0		1333	0
1333	0		1334	0		1332	0		1329	0		1334	0
1334	0		1335	0		1333	0		1330	0		1335	0
1335	0		1336	0		1334	0		1331	0		1336	0
1336	0		1337	0		1335	0		1332	0		1337	0
1337	0		1338	0		1335.71	804		1333	0		1338	0
1338	0		1339	0		1336	0		1334	0		1339	0
1339	0		1340	0		1337	0		1335	0		1340	0
1340	0		1341	0		1338	0		1336	0		1341	0
1341	0		1342	0		1339	0		1337	0		1342	0
1342	0		1343	0		1340	0		1338	0		1343	0
1343	0		1344	0		1341	0		1339	0		1344	0
1344	0		1345	0		1342	0		1340	0		1345	0
1345	0		1346	0		1343	0		1341	0		1346	0
1346	0		1347	0		1344	0		1342	0		1347	0
1347	0		1348	0		1345	0		1343	0		1348	0
1348	0		1349	0		1346	0		1344	0		1349	0
1349	0		1350	0		1347	0		1345	0		1350	0
1350	0		1351	0		1348	0		1346	0		1351	0
1351	0		1352	0		1349	0		1347	0		1352	0
1352	0		1353	0		1350	0		1348	0		1353	0
1353	0		1354	0		1351	0		1349	0		1354	0
1354	0		1355	0		1352	0		1350	0		1355	0
1355	0		1356	0		1353	0		1351	0		1356	0
1356	0		1357	0		1354	0		1352	0		1357	0
1357	0		1358	0		1355	0		1353	0		1358	0
1358	0		1359	0		1356	0		1354	0		1359	0
1359	0		1360	0		1357	0		1355	0		1360	0
1360	0		1361	0		1358	0		1356	0		1361	0
1361	0		1362	0		1359	0		1357	0		1362	0
1362	0		1363	0		1360	0		1358	0		1363	0
1363	0		1364	0		1361	0		1359	0		1364	0
1364	0		1365	0		1362	0		1360	0		1365	0
1365	0		1366	0		1363	0		1361	0		1366	0
1366	0		1367	0		1364	0		1362	0		1367	0
1367	0		1368	0		1365	0		1363	0		1368	0
1368	0		1369	0		1366	0		1364	0		1369	0
1369	0		1370	0		1367	0		1365	0		1370	0
1370	0		1371	0		1368	0		1366	0		1371	0
1371	0		1372	0		1369	0		1367	0		1372	0
1372	0		1373	0		1370	0		1368	0		1373	0
1373	0		1374	0		1371	0		1369	0		1374	0
1374	0		1375	0		1372	0		1370	0		1375	0
1375	0		1376	0		1373	0		1371	0		1376	0
1376	0		1377	0		1374	0		1372	0		1377	0
1377	0		1378	0		1375	0		1373	0		1378	0
1378	0		1379	0		1376	0		1374	0		1379	0
1379	0		1380	0		1377	0		1375	0		1380	0
1380	0		1381	0		1378	0		1376	0		1381	0
1381	0		1382	0		1379	0		1377	0		1382	0
1382	0		1383	0		1380	0		1378	0		1383	0
1383	0		1384	0		1381	0		1379	0		1384	0
1384	0		1385	0		1382	0		1380	0		1385	0
1385	0		1386	0		1383	0		1381	0		1386	0
1386	0		1387	0		1384	0		1382	0		1387	0
1387	0		1388	0		1385	0		1383	0		1388	0
1388	0		1389	0		1386	0		1384	0		1389	0
1389	0		1390	0		1387	0		1385	0		1390	0
1390	0		1391	0		1388	0		1386	0		1391	0
1391	0		1392	0		1389	0		1387	0		1392	0
1392	0		1393	0		1390	0		1388	0		1393	0
1393	0		1394	0		1391	0		1389	0		1394	0
1394	0		1395	0		1392	0		1390	0		1395	0
1395	0		1396	0		1393	0		1391	0		1396	0
1396	0		1397	0		1394	0		1392	0		1397	0
1397	0		1398	0		1395	0		1393	0		1398	0
1398	0		1399	0		1396	0		1394	0		1399	0
1399	0		1400	0		1397	0		1395	0		1400	0
1400	0		1401	0		1398	0		1396	0		1401	0
1401	0		1402	0		1399	0		1397	0		1402	0
1402	0		1403	0		1400	0		1398	0		1403	0
1403	0		1404	0		1401	0		1399	0		1404	0
1404	0		1405	0		1402	0		1400	0		1405	0
1405	0		1406	0		1403	0		1401	0		1406	0
1406	0		1407	0		1404	0		1402	0		1407	0
1407	0		1408	0		1405	0		1403	0		1408	0
1408	0		1409	0		1406	0		1404	0		1409	0
1409	0		1410	0		1407	0		1405	0		1410	0
1410	0		1411	0		1408	0		1406	0		1411	0
1411	0		1412	0		1409	0		1407	0		1412	0
1412	0		1413	0		1410	0		1408	0		1413	0
1413	0		1414	0		1411	0		1409	0		1414	0
1414	0		1415	0		1412	0		1410	0		1415	0
1415	0		1416	0		1413	0		1411	0		1416	0
1416	0		1417	0		1414	0		1412	0		1417	0
1417	0		1418	0		1415	0		1413	0		1418	0
1418	0		1419	0		1416	0		1414	0		1419	0
1419	0		1420	0		1417	0		1415	0		1420	0
1420	0		1421	0		1418	0		1416	0		1421	0
1421	0		1422	0		1419	0		1417	0		1422	0
1422	0		1423	0		1420	0		1418	0		1423	0
1423	0		1424	0		1421	0		1419	0		1424	0
1424	0		1425	0		1422	0		1420	0		1425	0
1425	0		1426	0		1423	0		1421	0		1426	0
1426	0		1427	0		1424	0		1422	0		1427	0
1427	0		1428	0		1425	0		1423	0		1428	0
1428	0		1429	0		1426	0		1424	0		1429	0
1429	0		1430	0		1427	0		1425	0		1430	0
1430	0		1431	0		1428	0		1426	0		1431	0
1431	0		1432	0		1429	0		1427	0		1432	0
1432	0		1433	0		1430	0		1428	0		1433	0
1433	0		1434	0		1431	0		1429	0		1434	0
1434	0		1435	0		1432	0		1430	0		1435	0
1435	0		1436	0		1433	0		1431	0		1436	0
1436	0		1437	0		1434	0		1432	0		1437	0
1437	0		1438	0		1435	0		1433	0		1438	0
1438	0		1439	0		1436	0		1434	0		1439	0
1439	0		1440	0		1437	0		1435	0		1440	0
1440	0		1441	0		1438	0		1436	0		1441	0
1441	0		1442	0		1439	0		1437	0		1442	0
1442	0		1443	0		1440	0		1438	0		1443	0
1443	0		1444	0		1441	0		1439	0		1444	0
1444	0		1445	0		1442	0		1440	0		1445	0
1445	0		1446	0		1443	0		1441	0		1446	0
1446	0		1447	0		1444	0		1442	0		1447	0
1447	0		1448	0		1445	0		1443	0		1448	0
1448	0		1449	0		1446	0		1444	0		1449	0
1449	0		1450	0		1447	0		1445	0		1450	0
1450	0		1451	0		1448	0		1446	0		1451	0
1451	0		1452	0		1449	0		1447	0		1452	0
1452	0		1453	0		1450	0		1448	0		1453	0
1453	0		1454	0		1451	0		1449	0		1454	0
1454	0		1455	0		1452	0		1450	0		1455	0
1455	0		1456	0		1453	0		1451	0		1456	0
1456	0		1457	0		1454	0		1452	0		1457	0
1457	0		1458	0		1455	0		1453	0		1458	0
1458	0		1459	0		1456	0		1454	0		1459	0
1459	0		1460	0		1457	0		1455	0		1460	0
1460	0		1461	0		1458	0		1456	0		1461	0
1461	0		1462	0		1459	0		1457	0		1462	0
1462	0		1463	0		1460	0		1458	0		1463	0
1463	0		1464	0		1461	0		1459	0		1464	0
1464	0		1465	0		1462	0		1460	0		1465	0
1465	0		1466	0		1463	0		1461	0		1466	0
1466	0		1467	0		1464	0		1462	0		1467	0
1467	0		1468	0		1465	0		1463	0		1468	0
1468	0		1469	0		1466	0		1464	0		1469	0
1469	0		1470	0		1467	0		1465	0		1470	0
1470	0		1471	0		1468	0		1466	0		1471	0
1471	0		1472	0		1469	0		1467	0		1472	0
1472	0		1473	0		1470	0		1468	0		1473	0
1473	0		1474	0		1471	0		1469	0		1474	0
1474	0		1475	0		1472	0		1470	0		1475	0
1475	0		1476	0		1473	0		1471	0		1476	0
1476	0		1477	0		1474	0		1472	0		1477	0
1477	0		1478	0		1475	0		1473	0		1478	0
1478	0		1479	0		1476	0		1474	0		1479	0
1479	0		1480	0		1477	0		1475	0		1480	0
1480	0		1481	0		1478	0		1476	0		1481	0
1481	0		1482	0		1479	0		1477	0		1482	0
1482	0		1483	0		1480	0		1478	0		1483	0
1483	0		1484	0		1481	0		1479	0		1484	0
1484	0		1485	0		1482	0		1480	0		1485	0
1485	0		1486	0		1483	0		1481	0		1486	0
1486	0		1487	0		1484	0		1482	0		1487	0
1487	0		1488	0		1485	0		1483	0		1488	0
1488	0		1489	0		1486	0		1484	0		1489	0
1489	0		1490	0		1487	0		1485	0		1490	0
1490	0		1491	0		1488	0		1486	0		1491	0
1491	0		1492	0		1489	0		1487	0		1492	0
1492	0		1493	0		1490	0		1488	0		1493	0
1493	0		1494	0		1491	0		1489	0		1494	0
1494	0		1495	0		1492	0		1490	0		1495	0
1495	0		1496	0		1493	0		1491	0		1496	0
1496	0		1497	0		1494	0		1492	0		1497	0
1497	0		1498	0		1495	0		1493	0		1498	0
1498	0		1499	0		1496	0		1494	0		1499	0
1499	0		1500	0		1497	0		1495	0		1500	0
1500	0		1501	0		1498	0		1496	0		1501	0
1501	0		1502	0		1499	0		1497	0		1502	0
1502	0		1503	0		1500	0		1498	0		1503	0
1503	0		1504	0		1501	0		1499	0		1504	0
1504	0		1505	0		1502	0		1500	0		1505	0
1505	0		1506	0		1503	0		1501	0		1506	0
1506	0		1507	0		1504	0		1502	0		1507	0
1507	0		1508	0		1505	0		1503	0		1508	0
1508	0		1509	0		1506	0		1504	0		1509	0
1509	0		1510	0		1507	0		1505	0		1510	0
1510	0		1511	0		1508	0		1506	0		1511	0
1511	0		1512	0		1509	0		1507	0		1512	0
1512	0		1513	0		1510	0		1508	0		1513	0
1513	0		1514	0		1511	0		1509	0		1514	0
1514	0		1515	0		1512	0		1510	0		1515	0
1515	0		1516	0		1513	0		1511	0		1516	0
1516	0		1517	0		1514	0		1512	0		1517	0
1517	0		1518	0		1515	0		1513	0		1518	0
1518	0		1519	0		1516	0		1514	0		1519	0
1519	0		1520	0		1517	0		1515	0		1520	0
1520	0		1521	0		1518	0		1516	0		1521	0
1521	0		1522	0		1519	0		1517	0		1522	0
1522	0		1523	0		1520	0		1518	0		1523	0
1523	0		1524	0		1521	0		1519	0		1524	0
1524	0		1525	0		1522	0		1520	0		1525	0
1525	0		1526	0		1523	0		1521	0		1526	0
1526	0		1527	0		1524	0		1522	0		1527	0
1527	0		1528	0		1525	0		1523	0		1528	0
1528	0		1529	0		1526	0		1524	0		1529	0
1529	0		1530	0		1527	0		1525	0		1530	0
1530	0		1531	0		1528	0		1526	0		1531	0
1531	0		1532	0		1529	0		1527	0		1532	0
1532	0		1533	0		1530	0		1528	0		1533	0
1533	0		1534	0		1531	0		1529	0		1534	0
1534	0		1535	0		1532	0		1530	0		1535	0
1535	0		1536	0		1533	0		1531	0		1536	0
1536	0		1537	0		1534	0		1532	0		1537	0
1537	0		1538	0		1535	0		1533	0		1538	0
1538	0		1539	0		1536	0		1534	0		1539	0
1539	0		1540	0		1537	0		1535	0		1540	0
1540	0		1541	0		1538	0		1536	0		1541	0
1541	0		1542	0		1539	0		1537	0		1542	0
1542	0		1543	0		1540	0		1538	0		1543	0
1543	0		1544	0		1541	0		1539	0		1544	0
1544	0		1545	0		1542	0		1540	0		1545	0
1545	0		1546	0		1543	0		1541	0		1546	0
1546	0		1547	0		1544	0		1542	0		1547	0
1547	0		1548	0		1545	0		1543	0		1548	0
1548	0		1549	0		1546	0		1544	0		1549	0
1549	0		1550	0		1547	0		1545	0		1550	0
1550	0		1551	0		1548	0		1546	0		1551	0
1551	0		1552	0		1549	0		1547	0		1552	0
1552	0		1553	0		1550	0		1548	0		1553	0
1553	0		1554	0		1551	0		1549	0		1554	0
1554	0		1555	0		1552	0		1550	0		1555	0
1555	0		1556	0		1553	0		1551	0		1556	0
1556	0		1557	0		1554	0		1552	0		1557	0
1557	0		1558	0		1555	0		1553	0		1558	0
1558	0		1559	0		1556	0		1554	0		1559	0
1559	0		1560	0		1557	0		1555	0		1560	0
1560	0		1561	0		1558	0		1556	0		1561	0
1561	0		1562	0		1559	0		1557	0		1562	0
1562	0		1563	0		1560	0		1558	0		1563	0
1563	0		1564	0		1561	0		1559	0		1564	0
1564	0		1565	0		1562	0		1560	0		1565	0
1565	0		1566	0		1563	0		1561	0		1566	0
1566	0		1567	0		1564	0		1562	0		1567	0
1567	0		1568	0		1565	0		1563	0		1568	0
1568	0		1569	0		1566	0		1564	0		1569	0
1569	0		1570	0		1567	0		1565	0		1570	0
1570	0		1571	0		1568	0		1566	0		1571	0
1571	0		1572	0		1569	0		1567	0		1572	0
1572	0		1573	0		1570	0		1568	0		1573	0
1573	0		1574	0		1571	0		1569	0		1574	0
1574	0		1575	0		1572	0		1570	0		1575	0
1575	0		1576	0		1573	0		1571	0		1576	0
1576	0		1577	0		1574	0		1572	0		1577	0
1577	0		1578	0		1575	0		1573	0		1578	0
1578	0		1579	0		1576	0		1574	0		1579	0
1579	0		1580	0		1577	0		1575	0		1580	0
1580	0		1581	0		1578	0		1576	0		1581	0
1581	0		1582	0		1579	0		1577	0		1582	0
1582	0		1583	0		1580	0		1578	0		1583	0
1583	0		1584	0		1581	0		1579	0		1584	0
1584	0		1585	0		1582	0		1580	0		1585	0
1585	0		1586	0		1583	0		1581	0		1586	0
1586	0		1587	0		1584	0		1582	0		1587	0
1587	0		1588	0		1585	0		1583	0		1588	0
1588	0		1589	0		1586	0		1584	0		1589	0
1589	0		1590	0		1587	0		1585	0		1590	0
1590	0		1591	0		1588	0		1586	0		1591	0
1591	0		1592	0		1589	0		1587	0		1592	0
1592	0		1593	0		1590	0		1588	0		1593	0
1593	0		1594	0		1591	0		1589	0		1594	0
1594	0		1595	0		1592	0		1590	0		1595	0
1595	0		1596	0		1593	0		1591	0		1596	0
1596	0		1597	0		1594	0		1592	0		1597	0
1597	0		1598	0		1595	0		1593	0		1598	0
1598	0		1599	0		1596	0		1594	0		1599	0
1599	0		1600	0		1597	0		1595	0		1600	0
1600	0		1601	0		1598	0		1596	0		1601	0
1601	0		1602	0		1599	0		1597	0		1602	0
1602	0		1603	0		1600	0		1598	0		1603	0
1603	0		1604	0		1601	0		1599	0		1604	0
1604	0		1605	0		1602	0		1600	0		1605	0
1605	0		1606	0		1603	0		1601	0		1606	0
1606	0		1607	0		1604	0		1602	0		1607	0
1607	0		1608	0		1605	0		1603	0		1608	0
1608	0		1609	0		1606	0		1604	0		1609	0
1609	0		1610	0		1607	0		1605	0		1610	0
1610	0		1611	0		1608	0		1606	0		1611	0
1611	0		1612	0		1609	0		1607	0		1612	0
1612	0		1613	0		1610	0		1608	0		1613	0
1613	0		1614	0		1611	0		1609	0		1614	0
1614	0		1615	0		1612	0		1610	0		1615	0
1615	0		1616	0		1613	0		1611	0		1616	0
1616	0		1617	0		1614	0		1612	0		1617	0
1617	0		1618	0		1615	0		1613	0		1618	0
1618	0		1619	0		1616	0		1614	0		1619	0
1619	0		1620	0		1617	0		1615	0		1620	0
1620	0		1621	0		1618	0		1616	0		1621	0
1621	0		1622	0		1619	0		1617	0		1622	0
1622	0		1623	0		1620	0		1618	0		1623	0
1623	0		1624	0		1621	0		1619	0		1624	0
1624	0		1625	0		1622	0		1620	0		1625	0
1625	0		1626	0		1623	0		1621	0		1626	0
1626	0		1627	0		1624	0		1622	0		1627	0
1627	0		1628	0		1625	0		1623	0		1628	0
1628	0		1629	0		1626	0		1624	0		1629	0
1629	0		1630	0		1627	0		1625	0		1630	0
1630	0		1631	0		1628	0		1626	0		1631	0
1631	0		1632	0		1629	0		1627	0		1632	0
1632	0		1633	0		1630	0		1628	0		1633	0
1633	0		1634	0		1631	0		1629	0		1634	0
1634	0		1635	0		1632	0		1630	0		1635	0
1635	0		1636	0		1633	0		1631	0		1636	0
1636	0		1637	0		1634	0		1632	0		1637	0
1637	0		1638	0		1635	0		1633	0		1638	0
1638	0		1639	0		1636	0		1634	0		1639	0
1639	0		1640	0		1637	0		1635	0		1640	0
1640	0		1641	0		1638	0		1636	0		1641	0
1641	0		1642	0		1639	0		1637	0		1642	0
1642	0		1643	0		1640	0		1638	0		1643	0
1643	0		1644	0		1641	0		1639	0		1644	0
1644	0		1645	0		1642	0		1640	0		1645	0
1645	0		1646	0		1643	0		1641	0		1646	0
1646	0		1647	0		1644	0		1642	0		1647	0
1647	0		1648	0		1645	0		1643	0		1648	0
1648	0		1649	0		1646	0		1644	0		1649	0
1649	0		1650	0		1647	0		1645	0		1650	0
1650	0		1651	0		1648	0		1646	0		1651	0
1651	0		1652	0		1649	0		1647	0		1652	0
1652	0		1653	0		1650	0		1648	0		1653	0
1653	0		1654	0		1651	0		1649	0		1654	0
1654	0		1655	0		1652	0		1650	0		1655	0
1655	0		1656	0		1653	0		1651	0		1656	0
1656	0		1657	0		1654	0		1652	0		1657	0
1657	0		1658	0		1655	0		1653	0		1658	0
1658	0		1659	0		1656	0		1654	0		1659	0
1659	0		1660	0		1657	0		1655	0		1660	0
1660	0		1661	0		1658	0		1656	0		1661	0
1661	0		1662	0		1659	0		1657	0		1662	0
1662	0		1663	0		1660	0		1658	0		1663	0
1663	0		1664	0		1661	0		1659	0		1664	0
1664	0		1665	0		1662	0		1660	0		1665	0
1665	0		1666	0		1663	0		1661	0		1666	0
1666	0		1667	0		1664	0		1662	0		1667	0
1667	0		1668	0		1665	0		1663	0		1668	0
1668	0		1669	0		1666	0		1664	0		1669	0
1669	0		1670	0		1667	0		1665	0		1670	0
1670	0		1671	0		1668	0		1666	0		1671	0
1671	0		1672	0		1669	0		1667	0		1672	0
1672	0		1673	0		1670	0		1668	0		1673	0
1673	0		1674	0		1671	0		1669	0		1674	0
1674	0		1675	0		1672	0		1670	0		1675	0
1675	0		1676	0		1673	0		1671	0		1676	0
1676	0		1677	0		1674	0		1672	0		1677	0
1677	0		1678	0		1675	0		1673	0		1678	0
1678	0		1679	0		1676	0		1674	0		1679	0
1679	0		1680	0		1677	0		1675	0		1680	0
1680	0		1681	0		1678	0		1676	0		1681	0
1681	0		1682	0		1679	0		1677	0		1682	0
1682	0		1683	0		1680	0		1678	0		1683	0
1683	0		1684	0		1681	0		1679	0		1684	0
1684	0		1685	0		1682	0		1680	0		1685	0
1685	0		1686	0		1683	0		1681	0		1686	0
1686	0		1687	0		1684	0		1682	0		1687	0
1687	0		1688	0		1685	0		1683	0		1688	0
1688	0		1689	0		1686	0		1684	0		1689	0
1689	0		1690	0		1687	0		1685	0		1690	0
1690	0		1691	0		1688	0		1686	0		1691	0
1691	0		1692	0		1689	0		1687	0		1692	0
1692	0		1693	0		1690	0		1688	0		1693	0
1693	0		1694	0		1691	0		1689	0		1694	0
1694	0		1695	0		1692	0		1690	0		1695	0
1695	0		1696	0		1693	0		1691	0		1696	0
1696	0		1697	0		1694	0		1692	0		1697	0
1697	0		1698	0		1695	0		1693	0		1698	0
1698	0		1699	0		1696	0		1694	0		1699	0
1699	0		1700	0		1697	0		1695	0		1700	0
1700	0		1701	0		1698	0		1696	0		1701	0
1701	0		1702	0		1699	0		1697	0		1702	0
1702	0		1703	0		1700	0		1698	0		1703	0
1703	0		1704	0		1701	0		1699	0		1704	0
1704	0		1705	0		1702	0		1700	0		1705	0
1705	0		1706	0		1703	0		1701	0		1706	0
1706	0		1707	0		1704	0		1702	0		1707	0
1707	0		1708	0		1705	0		1703	0		1708	0
1708	0		1709	0		1706	0		1704	0		1709	0
1709	0		1710	0		1707	0		1705	0		1710	0
1710	0		1711	0		1708	0		1706	0		1711	0
1711	0		1712	0		1709	0		1707	0		1712	0
1712	0		1713	0		1710	0		1708	0		1713	0
1713	0		1714	0		1711	0		1709	0		1714	0
1714	0		1715	0		1712	0		1710	0		1715	0
1715	0		1716	0		1713	0		1711	0		1716	0
1716	0		1717	0		1714	0		1712	0		1717	0
1717	0		1718	0		1715	0		1713	0		1718	0
1718	0		1719	0		1716	0		1714	0		1719	0
1719	0		1720	0		1717	0		1715	0		1720	0
1720	0		1721	0		1718	0		1716	0		1721	0
1721	0		1722	0		1719	0		1717	0		1722	0
1722	0		1723	0		1720	0		1718	0		1723	0
1723	0		1724	0		1721	0		1719	0		1724	0
1724	0		1725	0		1722	0		1720	0		1725	0
1725	0		1726	0		1723	0		1721	0		1726	0
1726	0		1727	0		1724	0		1722	0		1727	0
1727	0		1728	0		1725	0		1723	0		1728	0
1728	0		1729	0		1726	0		1724	0		1729	0
1729	0		1730	0		1727	0		1725	0		1730	0
1730	0		1731	0		1728	0		1726	0		1731	0
1731	0		1732	0		1729	0		1727	0		1732	0
1732	0		1733	0		1730	0		1728	0		1733	0
1733	0		1734	0		1731	0		1729	0		1734	0
1734	0		1735	0		1732	0		1730	0		1735	0
1735	0		1736	0		1733	0		1731	0		1736	0
1736	0		1737	0		1734	0		1732	0		1737	0
1737	0		1738	0		1735	0		1733	0		1738	0
1738	0		1739	0		1736	0		1734	0		1739	0
1739	0		1740	0		1737	0		1735	0		1740	0
1740	0		1741	0		1738	0		1736	0		1741	0
1741	0		1742	0		1739	0		1737	0		1742	0
1742	0		1743	0		1740	0		1738	0		1743	0
1743	0		1744	0		1741	0		1739	0		1744	0
1744	0		1745	0		1742	0		1740	0		1745	0
1745	0		1746	0		1743	0		1741	0		1746	0
1746	0		1747	0		1744	0		1742	0		1747	0
1747	0		1748	0		1745	0		1743	0		1748	0
1748	0		1749	0		1746	0		1744	0		1749	0
1749	0		1750	0		1747	0		1745	0		1750	0
1750	0		1751	0		1748	0		1746	0		1751	0
1751	0		1752	0		1749	0		1747	0		1752	0
1752	0		1753	0		1750	0		1748	0		1753	0
1753	0		1754	0		1751	0		1749	0		1754	0
1754	0		1755	0		1752	0		1750	0		1755	0
1755	0		1756	0		1753	0		1751	0		1756	0
1756	0		1757	0		1754	0		1752	0		1757	0
1757	0		1758	0		1755	0		1753	0		1758	0
1758	0		1759	0		1756	0		1754	0		1759	0
1759	0		1760	0		1757	0		1755	0		1760	0
1760	0		1761	0		1758	0		1756	0		1761	0
1761	0		1762	0		1759	0		1757	0		1762	0
1762	0		1763	0		1760	0		1758	0		1763	0
1763	0		1764	0		1761	0		1759	0		1764	0
1764	0		1765	0		1762	0		1760	0		1765	0
1765	0		1766	0		1763	0		1761	0		1766	0
1766	0		1767	0		1764	0		1762	0		1767	0
1767	0		1768	0		1765	0		1763	0		1768	0
1768	0		1769	0		1766	0		1764	0		1769	0
1769	0		1770	0		1767	0		1765	0		1770	0
1770	0		1771	0		1768	0		1766	0		1771	0
1771	0		1772	0		1769	0		1767	0		1772	0
1772	0		1773	0		1770	0		1768	0		1773	0
1773	0		1774	0		1771	0		1769	0		1774	0
1774	0		1775	0		1772	0		1770	0		1775	0
1775	0		1776	0		1773	0		1771	0		1776	0
1776	0		1777	0		1774	0		1772	0		1777	0
1777	0		1778	0		1775	0		1773	0		1778	0
1778	0		1779	0		1776	0		1774	0		1779	0
1779	0		1780	0		1777	0		1775	0		1780	0
1780	0		1781	0		1778	0		1776	0		1781	0
1781	0		1782	0		1779	0		1777	0		1782	0
1782	0		1783	0		1780	0		1778	0		1783	0
1783	0		1784	0		1781	0		1779	0		1784	0
1784	0		1785	0		1782	0		1780	0		1785	0
1785	0		1786	0		1783	0		1781	0		1786	0
1786	0		1787	0		1784	0		1782	0		1787	0
1787	0		1788	0		1785	0		1783	0		1788	0
1788	0		1789	0		1786	0		1784	0		1789	0
1789	0		1790	0		1787	0		1785	0		1790	0
1790	0		1791	0		1788	0		1786	0		1791	0
1791	0		1792	0		1789	0		1787	0		1792	0
1792	0		1793	0		1790	0		1788	0		1793	0
1793	0		1794	0		1791	0		1789	0		1794	0
1794	0		1795	0		1792	0		1790	0		1795	0
1795	0		1796	0		1793	0		1791	0		1796	0
1796	0		1797	0		1794	0		1792	0		1797	0
1797	0		1798	0		1795	0		1793	0		1798	0
1798	0		1799	0		1796	0		1794	0		1799	0
1799	0		1800	0		1797	0		1795	0		1800	0
1800	0		1801	0		1798	0		1796	0		1801	0
1801	0		1802	0		1799	0		1797	0		1802	0
1802	0		1803	0		1800	0		1798	0		1803	0
1803	0		1804	0		1801	0		1799	0		1804	0
1804	0		1805	0		1802	0		1800	0		1805	0
1805	0		1806	0		1803	0		1801	0		1806	0
1806	0		1807	0		1804	0		1802	0		1807	0
1807	0		1808	0		1805	0		1803	0		1808	0
1808	0		1809	0		1806	0		1804	0		1809	0
1809	0		1810	0		1807	0		1805	0		1810	0
1810	0		1811	0		1808	0		1806	0		1811	0
1811	0		1812	0		1809	0		1807	0		1812	0
1812	0		1813	0		1810	0		1808	0		1813	0
1813	0		1814	0		1811	0		1809	0		1814	0
1814	0		1815	0		1812	0		1810	0		1815	0
1815	0		1816	0		1813	0		1811	0		1816	0
1816	0		1817	0		1814	0		1812	0		1817	0
1817	0		1818	0		1815	0		1813	0		1818	0
1818	0		1819	0		1816	0		1814	0		1819	0
1819	0		1820	0		1817	0		1815	0		1820	0
1820	0		1821	0		1818	0		1816	0		1821	0
1821	0		1822	0		1819	0		1817	0		1822	0
1822	0		1823	0		1820	0		1818	0		1823	0
1823	0		1824	0		1821	0		1819	0		1824	0
1824	0		1825	0		1822	0		1820	0		1825	0
1825	0		1826	0		1823	0		1821	0		1826	0
1826	0		1827	0		1824	0		1822	0		1827	0
1827	0		1828	0		1825	0		1823	0		1828	0
1828	0		1829	0		1826	0		1824	0		1829	0
1829	0		1830	0		1827	0		1825	0		1830	0
1830	0		1831	0		1828	0		1826	0		1831	0
1831	0		1832	0		1829	0		1827	0		1832	0
1832	0		1833	0		1830	0		1828	0		1833	0
1833	0		1834	0		1831	0		1829	0		1834	0
1834	0		1835	0		1832	0		1830	0		1835	0
1835	0		1836	0		1833	0		1831	0		1836	0
1836	0		1837	0		1834	0		1832	0		1837	0
1837	0		1838	0		1835	0		1833	0		1838	0
1838	0		1839	0		1836	0		1834	0		1839	0
1839	0		1840	0		1837	0		1835	0		1840	0
1840	0		1841	0		1838	0		1836	0		1841	0
1841	0		1842	0		1839	0		1837	0		1842	0
1842	0		1843	0		1840	0		1838	0		1843	0
1843	0		1844	0		1841	0		1839	0		1844	0
1844	0		1845	0		1842	0		1840	0		1845	0
1845	0		1846	0		1843	0		1841	0		1846	0
1846	0		1847	0		1844	0		1842	0		1847	0
1847	0		1848	0		1845	0		1843	0		1848	0
1848	0		1849	0		1846	0		1844	0		1849	0
1849	0		1850	0		1847	0		1845	0		1850	0
1850	0		1851	0		1848	0		1846	0		1851	0
1851	0		1852	0		1849	0		1847	0		1852	0
1852	0		1853	0		1850	0		1848	0		1853	0
1853	0		1854	0		1851	0		1849	0		1854	0
1854	0		1855	0		1852	0		1850	0		1855	0
1855	0		1856	0		1853	0		1851	0		1856	0
1856	0		1857	0		1854	0		1852	0		1857	0
1857	0		1858	0		1855	0		1853	0		1858	0
1858	0		1859	0		1856	0		1854	0		1859	0
1859	0		1860	0		1857	0		1855	0		1860	0
1860	0		1861	0		1858	0		1856	0		1861	0
1861	0		1862	0		1859	0		1857	0		1862	0
1862	0		1863	0		1860	0		1858	0		1863	0
1863	0		1864	0		1861	0		1859	0		1864	0
1864	0		1865	0		1862	0		1860	0		1865	0
1865	0		1866	0		1863	0		1861	0		1866	0
1866	0		1867	0		1864	0		1862	0		1867	0
1867	0		1868	0		1865	0		1863	0		1868	0
1868	0		1869	0		1866	0		1864	0		1869	0
1869	0		1870	0		1867	0		1865	0		1870	0
1870	0		1871	0		1868	0		1866	0		1871	0
1871	0		1872	0		1869	0		1867	0		1872	0
1872	0		1873	0		1870	0		1868	0		1873	0
1873	0		1874	0		1871	0		1869	0		1874	0
1874	0		1875	0		1872	0		1870	0		1875	0
1875	0		1876	0		1873	0		1871	0		1876	0
1876	0		1877	0		1874	0		1872	0		1877	0
1877	0		1878	0		1875	0		1873	0		1878	0
1878	0		1879	0		1876	0		1874	0		1879	0
1879	0		1880	0		1877	0		1875	0		1880	0
1880	0		1881	0		1878	0		1876	0		1881	0
1881	0		1882	0		1879	0		1877	0		1882	0
1882	0		1883	0		1880	0		1878	0		1883	0
1883	0		1884	0		1881	0		1879	0		1884	0
1884	0		1885	0		1882	0		1880	0		1885	0
1885	0		1886	0		1883	0		1881	0		1886	0
1886	0		1887	0		1884	0		1882	0		1887	0
1887	0		1888	0		1885	0		1883	0		1888	0
1888	0		1889	0		1886	0		1884	0		1889	0
1889	0		1890	0		1887	0		1885	0		1890	0
1890	0		1891	0		1888	0		1886	0		1891	0
1891	0		1892	0		1889	0		1887	0		1892	0
1892	0		1893	0		1890	0		1888	0		1893	0
1893	0		1894	0		1891	0		1889	0		1894	0
1894	0		1895	0		1892	0		1890	0		1895	0
1895	0		1896	0		1893	0		1891	0		1896	0
1896	0		1897	0		1894	0		1892	0		1897	0
1897	0		1898	0		1895	0		1893	0		1898	0
1898	0		1899	0		1896	0		1894	0		1899	0
1899	0		1900	0		1897	0		1895	0		1900	0
1900	0		1901	0		1898	0		1896	0		1901	0
1901	0		1902	0		1899	0		1897	0		1902	0
1902	0		1903	0		1900	0		1898	0		1903	0
1903	0		1904	0		1901	0		1899	0		1904	0
1904	0		1905	0		1902	0		1900	0		1905	0
1905	0		1906	0		1903	0		1901	0		1906	0
1906	0		1907	0		1904	0		1902	0		1907	0
1907	0		1908	0		1905	0		1903	0		1908	0
1908	0		1909	0		1906	0		1904	0		1909	0
1909	0		1910	0		1907	0		1905	0		1910	0
1910	0		1911	0		1908	0		1906	0		1911	0
1911	0		1912	0		1909	0		1907	0		1912	0
1912	0		1913	0		1910	0		1908	0		1913	0
1913	0		1914	0		1911	0		1909	0		1914	0
1914	0		1915	0		1912	0		1910	0		1915	0
1915	0		1916	0		1913	0		1911	0		1916	0
1916	0		1917	0		1914	0		1912	0		1917	0
1917	0		1918	0		1915	0		1913	0		1918	0
1918	0		1919	0		1916	0		1914	0		1919	0
1919	0		1920	0		1917	0		1915	0		1920	0
1920	0		1921	0		1918	0		1916	0		1921	0
1921	0		1922	0		1919	0		1917	0		1922	0
1922	0		1923	0		1920	0		1918	0		1923	0
1923	0		1924	0		1921	0		1919	0		1924	0
1924	0		1925	0		1922	0		1920	0		1925	0
1925	0		1926	0		1923	0		1921	0		1926	0
1926	0		1927	0		1924	0		1922	0		1927	0
1927	0		1928	0		1925	0		1923	0		1928	0
1928	0		1929	0		1926	0		1924	0		1929	0
1929	0		1930	0		1927	0		1925	0		1930	0
1930	0		1931	0		1928	0		1926	0		1931	0
1931	0		1932	0		1929	0		1927	0		1932	0
1932	0		1933	0		1930	0		1928	0		1933	0
1933	0		1934	0		1931	0		1929	0		1934	0
1934	0		1935	0		1932	0		1930	0		1935	0
1935	0		1936	0		1933	0		1931	0		1936	0
1936	0		1937	0		1934	0		1932	0		1937	0
1937	0		1938	0		1935	0		1933	0		1938	0
1938	0		1939	0		1936	0		1934	0		1939	0
1939	0		1940	0		1937	0		1935	0		1940	0
1940	0		1941	0		1938	0		1936	0		1941	0
1941	0		1942	0		1939	0		1937	0		1942	0
1942	0		1943	0		1940	0		1938	0		1943	0
1943	0		1944	0		1941	0		1939	0		1944	0
1944	0		1945	0		1942	0		1940	0		1945	0
1945	0		1946	0		1943	0		1941	0		1946	0
1946	0		1947	0		1944	0		1942	0		1947	0
1947	0		1948	0		1945	0		1943	0		1948	0
1948	0		1949	0		1946	0		1944	0		1949	0
1949	0		1950	0		1947	0		1945	0		1950	0
1950	0		1951	0		1948	0		1946	0		1951	0
1951	0		1952	0		1949	0		1947	0		1952	0
1952	0		1953	0		1950	0		1948	0		1953	0
1953	0		1954	0		1951	0		1949	0		1954	0
1954	0		1955	0		1952	0		1950	0		1955	0
1955	0		1956	0		1953	0		1951	0		1956	0
1956	0		1957	0		1954	0		1952	0		1957	0
1957	0		1958	0		1955	0		1953	0		1958	0
1958	0		1959	0		1956	0		1954	0		1959	0
1959	0		1960	0		1957	0		1955	0		1960	0
1960	0		1961	0		1958	0		1956	0		1961	0
1961	0		1962	0		1959	0		1957	0		1962	0
1962	0		1963	0		1960	0		1958	0		1963	0
1963	0		1964	0		1961	0		1959	0		1964	0
1964	0		1965	0		1962	0		1960	0		1965	0
1965	0		1966	0		1963	0		1961	0		1966	0
1966	0		1967	0		1964	0		1962	0		1967	0
1967	0		1968	0		1965	0		1963	0		1968	0
1968	0		1969	0		1966	0		1964	0		1969	0
1969	0		1970	0		1967	0		1965	0		1970	0
1970	0		1971	0		1968	0		1966	0		1971	0
1971	0		1972	0		1969	0		1967	0		1972	0
1972	0		1973	0		1970	0		1968	0		1973	0
1973	0		1974	0		1971	0		1969	0		1974	0
1974	0		1975	0		1972	0		1970	0		1975	0
1975	0		1976	0		1973	0		1971	0		1976	0
1976	0		1977	0		1974	0		1972	0		1977	0
1977	0		1978	0		1975	0		1973	0		1978	0
1978	0		1979	0		1976	0		1974	0		1979	0
1979	0		1980	0		1977	0		1975	0		1980	0
1980	0		1981	0		1978	0		1976	0		1981	0
1981	0		1982	0		1979	0		1977	0		1982	0
1982	0		1983	0		1980	0		1978	0		1983	0
1983	0		1984	0		1981	0		1979	0		1984	0
1984	0		1985	0		1982	0		1980	0		1985	0
1985	0		1986	0		1983	0		1981	0		1986	0
1986	0		1987	0		1984	0		1982	0		1987	0
1987	0		1988	0		1985	0		1983	0		1988	0
1988	0		1989	0		1986	0		1984	0		1989	0
1989	0		1990	0		1987	0		1985	0		1990	0
1990	0		1991	0		1988	0		1986	0		1991	0
1991	0		1992	0		1989	0		1987	0		1992	0
1992	0		1993	0		1990	0		1988	0		1993	0
1993	0		1994	0		1991	0		1989	0		1994	0
1994	0		1995	0		1992	0		1990	0		1995	0
1995	0		1996	0		1993	0		1991	0		1996	0
1996	0		1997	0		1994	0		1992	0		1997	0
1997	0		1998	0		1995	0		1993	0		1998	0
1998	0		1999	0		1996	0		1994	0		1999	0
1999	0		2000	0		1997	0		1995	0		2000	0
2000	0		2001	0		1998	0		1996	0		2001	0
2001	0		2002	0		1999	0		1997	0		2002	0
2002	0		2003	0		2000	0		1998	0		2003	0
2003	0		2004	0		2001	0		1999	0		2004	0
2004	0		2005	0		2002	0		2000	0		2005	0
2005	0		2006	0		2003	0		2001	0		2006	0
2006	0		2007	0		2004	0		2002	0		2007	0
2007	0		2008	0		2005	0		2003	0		2008	0
2008	0		2009	0		2006	0		2004	0		2009	0
2009	0		2010	0		2007	0		2005	0		2010	0
2010	0		2011	0		2008	0		2006	0		2011	0
2011	0		2012	0		2009	0		2007	0		2012	0
2012	0		2013	0		2010	0		2008	0		2013	0
2013	0		2014	0		2011	0		2009	0		2014	0
2014	0		2015	0		2012	0		2010	0		2015	0
2015	0		2016	0		2013	0		2011	0		2016	0
2016	0		2017	0		2014	0		2012	0		2017	0
2017	0		2018	0		2015	0		2013	0		2018	0
2018	0		2019	0		2016	0		2014	0		2019	0
2019	0		2020	0		2017	0		2015	0		2020	0
2020	0		2021	0		2018	0		2016	0		2021	0
2021	0		2022	0		2019	0		2017	0		2022	0
2022	0		2023	0		2020	0		2018	0		2023	0
2023	0		2024	0		2021	0		2019	0		2024	0
2024	0		2025	0		2022	0		2020	0		2025	0
2025	0		2026	0		2023	0		2021	0		2026	0
2026	0		2027	0		2024	0		2022	0		2027	0
2027	0		2028	0		2025	0		2023	0		2028	0
2028	0		2029	0		2026	0		2024	0		2029	0
2029	0		2030	0		2027	0		2025	0		2030	0
2030	0		2031	0		2028	0		2026	0		2031	0
2031	0		2032	0		2029	0		2027	0		2032	0
2032	0		2033	0		2030	0		2028	0		2033	0
2033	0		2034	0		2031	0		2029	0		2034	0
2034	0		2035	0		2032	0		2030	0		2035	0
2035	0		2036	0		2033	0		2031	0		2036	0
2036	0		2037	0		2034	0		2032	0		2037	0
2037	0		2038	0		2035	0		2033	0		2038	0
2038	0		2039	0		2036	0		2034	0		2039	0
2039	0		2040	0		2037	0		2035	0		2040	0
2040	0		2041	0		2038	0		2036	0		2041	0
2041	0		2042	0		2039	0		2037	0		2042	0
2042	0		2043	0		2040	0		2038	0		2043	0
2043	0		2044	0		2041	0		2039	0		2044	0
2044	0		2045	0		2042	0		2040	0		2045	0
2045	0		2046	0		2043	0		2041	0		2046	0
2046	0		2047	0		2044	0		2042	0		2047	0
2047	0		2048	0		2045	0		2043	0		2048	0
2048	0		2049	0		2046	0		2044	0		2049	0
2049	0		2050	0		2047	0		2045	0		2050	0
2050	0		2051	0		2048	0		2046	0		2051	0
2051	0		2052	0		2049	0		2047	0		2052	0
2052	0		2053	0		2050	0		2048	0		2053	0
2053	0		2054	0		2051	0		2049	0		2054	0
2054	0		2055	0		2052	0		2050	0		2055	0
2055	0		2056	0		2053	0		2051	0		2056	0
2056	0		2057	0		2054	0		2052	0		2057	0
2057	0		2058	0		2055	0		2053	0		2058	0
2058	0		2059	0		2056	0		2054	0		2059	0
2059	0		2060	0		2057	0		2055	0		2060	0
2060	0		2061	0		2058	0		2056	0		2061	0
2061	0		2062	0		2059	0		2057	0		2062	0
2062	0		2063	0		2060	0		2058	0		2063	0
2063	0		2064	0		2061	0		2059	0		2064	0
2064	0		2065	0		2062	0		2060	0		2065	0
2065	0		2066	0		2063	0		2061	0		2066	0
2066	0		2067	0		2064	0		2062	0		2067	0
2067	0		2068	0		2065	0		2063	0		2068	0
2068	0		2069	0		2066	0		2064	0		2069	0
2069	0		2070	0		2067	0		2065	0		2070	0
2070	0		2071	0		2068	0		2066	0		2071	0
2071	0		2072	0		2069	0		2067	0		2072	0
2072	0		2073	0		2070	0		2068	0		2073	0
2073	0		2074	0		2071	0		2069	0		2074	0
2074	0		2075	0		2072	0		2070	0		2075	0
2075	0		2076	0		2073	0		2071	0		2076	0
2076	0		2077	0		2074	0		2072	0		2077	0
2077	0		2078	0		2075	0		2073	0		2078	0
2078	0		2079	0		2076	0		2074	0		2079	0
2079	0		2080	0		2077	0		2075	0		2080	0
2080	0		2081	0		2078	0		2076	0		2081	0
2081	0		2082	0		2079	0		2077	0		2082	0
2082	0		2083	0		2080	0		2078	0		2083	0
2083	0		2084	0		2081	0		2079	0		2084	0
2084	0		2085	0		2082	0		2080	0		2085	0
2085	0		2086	0		2083	0		2081	0		2086	0
2086	0		2087	0		2084	0		2082	0		2087	0
2087	0		2088	0		2085	0		2083	0		2088	0
2088	0		2089	0		2086	0		2084	0		2089	0
2089	0		2090	0		2087	0		2085	0		2090	0
2090	0		2091	0		2088	0		2086	0		2091	0
2091	0		2092	0		2089	0		2087	0		2092	0
2092	0		2093	0		2090	0		2088	0		2093	0
2093	0		2094	0		2091	0		2089	0		2094	0
2094	0		2095	0		2092	0		2090	0		2095	0
2095	0		2096	0		2093	0		2091	0		2096	0
2096	0		2097	0		2094	0		2092	0		2097	0
2097	0		2098	0		2095	0		2093	0		2098	0
2098	0		2099	0		2096	0		2094	0		2099	0
2099	0		2100	0		2097	0		2095	0		2100	0
2100	0		2101	0		2098	0		2096	0		2101	0
2101	0		2102	0		2099	0		2097	0		2102	0
2102	0		2103	0		2100	0		2098	0		2103	0
2103	0		2104	0		2101	0		2099	0		2104	0
2104	0		2105	0		2102	0		2100	0		2105	0
2105	0		2106	0		2103	0		2101	0		2106	0
2106	0		2107	0		2104	0		2102	0		2107	0
2107	0		2108	0		2105	0		2103	0		2108	0
2108	0		2109	0		2106	0		2104	0		2109	0
2109	0		2110	0		2107	0		2105	0		2110	0
2110	0		2111	0		2108	0		2106	0		2111	0
2111	0		2112	0		2109	0		2107	0		2112	0
2112	0		2113	0		2110	0		2108	0		2113	0
2113	0		2114	0		2111	0		2109	0		2114	0
2114	0		2115	0		2112	0		2110	0		2115	0
2115	0		2116	0		2113	0		2111	0		2116	0
2116	0		2117	0		2114	0		2112	0		2117	0
2117	0		2118	0		2115	0		2113	0		2118	0
2118	0		2119	0		2116	0		2114	0		2119	0
2119	0		2120	0		2117	0		2115	0		2120	0
2120	0		2121	0		2118	0		2116	0		2121	0
2121	0		2122	0		2119	0		2117	0		2122	0
2122	0		2123	0		2120	0		2118	0		2123	0
2123	0		2124	0		2121	0		2119	0		2124	0
2124	0		2125	0		2122	0		2120	0		2125	0
2125	0		2126	0		2123	0		2121	0		2126	0
2126	0		2127	0		2124	0		2122	0		2127	0
2127	0		2128	0		2125	0		2123	0		2128	0
2128	0		2129	0		2126	0		2124	0		2129	0
2129	0		2130	0		2127	0		2125	0		2130	0
2130	0		2131	0		2128	0		2126	0		2131	0
2131	0		2132	0		2129	0		2127	0		2132	0
2132	0		2133	0		2130	0		2128	0		2133	0
2133	0		2134	0		2131	0		2129	0		2134	0
2134	0		2135	0		2132	0		2130	0		2135	0
2135	0		2136	0		2133	0		2131	0		2136	0
2136	0		2137	0		2134	0		2132	0		2137	0
2137	0		2138	0		2135	0		2133	0		2138	0
2138	0		2139	0		2136	0		2134	0		2139	0
2139	0		2140	0		2137	0		2135	0		2140	0
2140	0		2141	0		2138	0		2136	0		2141	0
2141	0		2142	0		2139	0		2137	0		2142	0
2142	0		2143	0		2140	0		2138	0		2143	0
2143	0		2144	0		2141	0		2139	0		2144	0
2144	0		2145	0		2142	0		2140	0		2145	0
2145	0		2146	0		2143	0		2141	0		2146	0
2146	0		2147	0		2144	0		2142	0		2147	0
2147	0		2148	0		2145	0		2143	0		2148	0
2148	0		2149	0		2146	0		2144	0		2149	0
2149	0		2150	0		2147	0		2145	0		2150	0
2150	0		2151	0		2148	0		2146	0		2151	0
2151	0		2152	0		2149	0		2147	0		2152	0
2152	0		2153	0		2150	0		2148	0		2153	0
2153	0		2154	0		2151	0		2149	0		2154	0
2154	0		2155	0		2152	0		2150	0		2155	0
2155	0		2156	0		2153	0		2151	0		2156	0
2156	0		2157	0		2154	0		2152	0		2157	0
2157	0		2158	0		2155	0		2153	0		2158	0
2158	0		2159	0		2156	0		2153.88	3264		2159	0
2159	0		2160	0		2157	0		2154	0		2160	0
2160	0		2161	0		2158	0		2155	0		2161	0
2161	0		2162	0		2159	0		2156	0		2162	0
2162	0		2163	0		2160	0		2157	0		2163	0
2163	0		2164	0		2161	0		2158	0		2164	0
2164	0		2165	0		2162	0		2159	0		2165	0
2165	0		2166	0		2163	0		2160	0		2166	0
2166	0		2167	0		2164	0		2161	0		2167	0
2167	0		2168	0		2165	0		2162	0		2168	0
2168	0		2169	0		2166	0		2163	0		2169	0
2169	0		2170	0		2167	0		2164	0		2170	0
2170	0		2171	0		2168	0		2165	0		2171	0
2171	0		2172	0		2169	0		2166	0		2172	0
2172	0		2173	0		2170	0		2167	0		2173	0
2173	0		2174	0		2171	0		2168	0		2174	0
2174	0		2175	0		2172	0		2169	0		2175	0
2175	0		2176	0		2173	0		2170	0		2176	0
2176	0		2177	0		2174	0		2171	0		2177	0
2177	0		2178	0		2175	0		2172	0		2178	0
2178	0		2179	0		2176	0		2173	0		2179	0
2179	0		2180	0		2177	0		2174	0		2180	0
2180	0		2181	0		2178	0		2175	0		2181	0
2181	0		2182	0		2179	0		2176	0		2182	0
2182	0		2183	0		2180	0		2177	0		2183	0
2183	0		2184	0		2181	0		2178	0		2184	0
2184	0		2185	0		2182	0		2179	0		2185	0
2185	0		2186	0		2183	0		2180	0		2186	0
2186	0		2187	0		2184	0		2181	0		2187	0
2187	0		2188	0		2185	0		2182	0		2188	0
2188	0		2189	0		2186	0		2183	0		2189	0
2189	0		2190	0		2187	0		2184	0		2190	0
2190	0		2191	0		2188	0		2185	0		2191	0
2191	0		2192	0		2189	0		2186	0		2192	0
2192	0		2193	0		2190	0		2187	0		2193	0
2193	0		2194	0		2191	0		2188	0		2194	0
2194	0		2195	0		2192	0		2189	0		2195	0
2195	0		2196	0		2193	0		2190	0		2196	0
2196	0		2197	0		2194	0		2191	0		2197	0
2197	0		2198	0		2195	0		2192	0		2198	0
2198	0		2199	0		2196	0		2193	0		2199	0
2199	0		2200	0		2197	0		2194	0		2200	0
2200	0		2201	0		2198	0		2195	0		2201	0
2201	0		2202	0		2199	0		2196	0		2202	0
2202	0		2203	0		2200	0		2197	0		2203	0
2203	0		2204	0		2201	0		2198	0		2204	0
2204	0		2205	0		2202	0		2199	0		2205	0
2205	0		2206	0		2203	0		2200	0		2206	0
2206	0		2207	0		2204	0		2201	0		2207	0
2207	0		2208	0		2205	0		2202	0		2208	0
2208	0		2209	0		2206	0		2203	0		2209	0
2209	0		2210	0		2207	0		2204	0		2210	0
2210	0		2211	0		2208	0		2205	0		2211	0
2211	0		2212	0		2209	0		2206	0		2212	0
2212	0		2213	0		2210	0		2207	0		2213	0
2213	0		2214	0		2211	0		2208	0		2214	0
2214	0		2215	0		2212	0		2209	0		2215	0
2215	0		2216	0		2213	0		2210	0		2216	0
2216	0		2217	0		2214	0		2211	0		2217	0
2217	0		2218	0		2215	0		2212	0		2218	0
2218	0		2219	0		2216	0		2213	0		2219	0
2219	0		2220	0		2217	0		2214	0		2220	0
2220	0		2221	0		2218	0		2215	0		2221	0
2221	0		2222	0		2219	0		2216	0		2222	0
2222	0		2223	0		2220	0		2217	0		2223	0
2223	0		2224	0		2221	0		2218	0		2224	0
2224	0		2225	0		2222	0		2219	0		2225	0
2225	0		2226	0		2223	0		2220	0		2226	0
2226	0		2227	0		2224	0		2221	0		2227	0
2227	0		2228	0		2225	0		2222	0		2228	0
2228	0		2229	0		2226	0		2223	0		2229	0
2229	0		2230	0		2227	0		2224	0		2230	0
2230	0		2231	0		2228	0		2225	0		2231	0
2231	0		2232	0		2229	0		2226	0		2232	0
2232	0		2233	0		2230	0		2227	0		2233	0
2233	0		2234	0		2231	0		2228	0		2234	0
2234	0		2235	0		2232	0		2229	0		2235	0
2235	0		2236	0		2233	0		2230	0		2236	0
2236	0		2237	0		2234	0		2231	0		2237	0
2237	0		2238	0		2235	0		2232	0		2238	0
2238	0		2239	0		2236	0		2233	0		2239	0
2239	0		2240	0		2237	0		2234	0		2240	0
2240	0		2241	0		2238	0		2235	0		2241	0
2241	0		2242	0		2239	0		2236	0		2242	0
2242	0		2243	0		2240	0		2237	0		2243	0
2243	0		2244	0		2241	0		2238	0		2244	0
2244	0		2245	0		2242	0		2239	0		2245	0
2245	0		2246	0		2243	0		2240	0		2246	0
2246	0		2247	0		2244	0		2241	0		2247	0
2247	0		2248	0		2245	0		2242	0		2248	0
2248	0		2249	0		2246	0		2243	0		2249	0
2249	0		2250	0		2247	0		2244	0		2250	0
2250	0		2251	0		2248	0		2245	0		2251	0
2251	0		2252	0		2249	0		2246	0		2252	0
2252	0		2253	0		2250	0		2247	0		2253	0
2253	0		2254	0		2251	0		2248	0		2254	0
2254	0		2255	0		2252	0		2249	0		2255	0
2255	0		2256	0		2253	0		2250	0		2256	0
2256	0		2257	0		2254	0		2251	0		2257	0
2257	0		2258	0		2255	0		2252	0		2258	0
2258	0		2259	0		2256	0		2253	0		2259	0
2259	0		2260	0		2257	0		2254	0		2260	0
2260	0		2261	0		2258	0		2255	0		2261	0
2261	0		2262	0		2259	0		2256	0		2262	0
2262	0		2263	0		2260	0		2257	0		2263	0
2263	0		2264	0		2261	0		2258	0		2264	0
2264	0		2265	0		2262	0		2259	0		2265	0
2265	0		2266	0		2263	0		2260	0		2266	0
2266	0		2267	0		2264	0		2261	0		2267	0
2267	0		2268	0		2265	0		2262	0		2268	0
2268	0		2269	0		2266	0		2263	0		2269	0
2269	0		2270	0		2267	0		2264	0		2270	0
2270	0		2271	0		2268	0		2265	0		2271	0
2271	0		2272	0		2269	0		2266	0		2272	0
2272	0		2273	0		2270	0		2267	0		2273	0
2273	0		2274	0		2271	0		2268	0		2274	0
2274	0		2275	0		2272	0		2269	0		2275	0
2275	0		2276	0		2273	0		2270	0		2276	0
2276	0		2277	0		2274	0		2271	0		2277	0
2277	0		2278	0		2275	0		2272	0		2278	0
2278	0		2279	0		2276	0		2273	0		2279	0
2279	0		2280	0		2277	0		2274	0		2280	0
2280	0		2281	0		2278	0		2275	0		2281	0
2281	0		2282	0		2279	0		2276	0		2282	0
2282	0		2283	0		2280	0		2277	0		2283	0
2283	0		2284	0		2281	0		2278	0		2284	0
2284	0		2285	0		2282	0		2279	0		2285	0
2285	0		2286	0		2283	0		2280	0		2286	0
2286	0		2287	0		2284	0		2281	0		2287	0
2287	0		2288	0		2285	0		2282	0		2288	0
2288	0		2289	0		2286	0		2283	0		2289	0
2289	0		2290	0		2287	0		2284	0		2290	0
2290	0		2291	0		2288	0		2285	0		2291	0
2291	0		2292	0		2289	0		2286	0		2292	0
2292	0		2293	0		2290	0		2287	0		2293	0
2293	0		2294	0		2291	0		2288	0		2294	0
2294	0		2295	0		2292	0		2289	0		2295	0
2295	0		2296	0		2293	0		2290	0		2296	0
2296	0		2297	0		2294	0		2291	0		2297	0
2297	0		2298	0		2295	0		2292	0		2298	0
2298	0		2299	0		2296	0		2293	0		2299	0
2299	0		2300	0		2297	0		2294	0		2300	0
2300	0		2301	0		2298	0		2295	0		2301	0
2301	0		2302	0		2299	0		2296	0		2302	0
2302	0		2303	0		2300	0		2297	0		2303	0
2303	0		2304	0		2301	0		2298	0		2304	0
2304	0		2305	0		2302	0		2299	0		2305	0
2305	0		2306	0		2303	0		2300	0		2306	0
2306	0		2307	0		2304	0		2301	0		2307	0
2307	0		2308	0		2305	0		2302	0		2308	0
2308	0		2309	0		2306	0		2303	0		2309	0
2309	0		2310	0		2307	0		2304	0		2310	0
2310	0		2311	0		2308	0		2305	0		2311	0
2311	0		2312	0		2309	0		2306	0		2312	0
2312	0		2313	0		2310	0		2307	0		2313	0
2313	0		2314	0		2311	0		2308	0		2314	0
2314	0		2315	0		2312	0		2309	0		2315	0
2315	0		2316	0		2313	0		2310	0		2316	0
2316	0		2317	0		2314	0		2311	0		2317	0
2317	0		2318	0		2315	0		2312	0		2318	0
2318	0		2319	0		2316	0		2313	0		2319	0
2319	0		2320	0		2317	0		2314	0		2320	0
2320	0		2321	0		2318	0		2315	0		2321	0
2321	0		2322	0		2319	0		2316	0		2322	0
2322	0		2323	0		2320	0		2317	0		2323	0
2323	0		2324	0		2321	0		2318	0		2324	0
2324	0		2325	0		2322	0		2319	0		2325	0
2325	0		2326	0		2323	0		2320	0		2326	0
2326	0		2327	0		2324	0		2321	0		2327	0
2327	0		2328	0		2325	0		2322	0		2328	0
2328	0		2329	0		2326	0		2323	0		2329	0
2329	0		2330	0		2327	0		2324	0		2330	0
2330	0		2331	0		2328	0		2325	0		2331	0
2331	0		2332	0		2329	0		2326	0		2332	0
2332	0		2333	0		2330	0		2327	0		2333	0
2333	0		2334	0		2331	0		2328	0		2334	0
2334	0		2335	0		2332	0		2329	0		2335	0
2335	0		2336	0		2333	0		2330	0		2336	0
2336	0		2337	0		2334	0		2331	0		2337	0
2337	0		2338	0		2335	0		2332	0		2338	0
2338	0		2339	0		2336	0		2333	0		2339	0
2339	0		2340	0		2337	0		2334	0		2340	0
2340	0		2341	0		2338	0		2335	0		2341	0
2341	0		2342	0		2339	0		2336	0		2342	0
2342	0		2343	0		2340	0		2337	0		2343	0
2343	0		2344	0		2341	0		2338	0		2344	0
2344	0		2345	0		2342	0		2339	0		2345	0
2345	0		2346	0		2343	0		2340	0		2346	0
2346	0		2347	0		2344	0		2341	0		2347	0
2347	0		2348	0		2345	0		2342	0		2348	0
2348	0		2349	0		2346	0		2343	0		2349	0
2349	0		2350	0		2347	0		2344	0		2350	0
2350	0		2351	0		2348	0		2345	0		2351	0
2351	0		2352	0		2349	0		2346	0		2352	0
2352	0		2353	0		2350	0		2347	0		2353	0
2353	0		2354	0		2351	0		2348	0		2354	0
2354	0		2355	0		2352	0		2349	0		2355	0
2355	0		2356	0		2353	0		2350	0		2356	0
2356	0		2357	0		2354	0		2351	0		2357	0
2357	0		2358	0		2355	0		2352	0		2358	0
2358	0		2359	0		2356	0		2353	0		2359	0
2359	0		2360	0		2357	0		2354	0		2360	0
2360	0		2361	0		2358	0		2355	0		2361	0
2361	0		2362	0		2359	0		2356	0		2362	0
2362	0		2363	0		2360	0		2357	0		2363	0
2363	0		2364	0		2361	0		2358	0		2364	0
2364	0		2365	0		2362	0		2359	0		2365	0
2365	0		2366	0		2363	0		2360	0		2366	0
2366	0		2367	0		2364	0		2361	0		2367	0
2367	0		2368	0		2365	0		2362	0		2368	0
2368	0		2369	0		2366	0		2363	0		2369	0
2369	0		2370	0		2367	0		2364	0		2370	0
2370	0		2371	0		2368	0		2365	0		2371	0
2371	0		2372	0		2369	0		2366	0		2372	0
2372	0		2373	0		2370	0		2367	0		2373	0
2373	0		2374	0		2371	0		2368	0		2374	0
2374	0		2375	0		2372	0		2369	0		2375	0
2375	0		2376	0		2373	0		2370	0		2376	0
2376	0		2377	0		2374	0		2371	0		2377	0
2377	0		2378	0		2375	0		2372	0		2378	0
2378	0		2379	0		2376	0		2373	0		2379	0
2379	0		2380	0		2377	0		2374	0		2380	0
2380	0		2381	0		2378	0		2375	0		2381	0
2381	0		2382	0		2379	0		2376	0		2382	0
2382	0		2383	0		2380	0		2377	0		2383	0
2383	0		2384	0		2381	0		2378	0		2384	0
2384	0		2385	0		2382	0		2379	0		2385	0
2385	0		2386	0		2383	0		2380	0		2386	0
2386	0		2387	0		2384	0		2381	0		2387	0
2387	0		2388	0		2385	0		2382	0		2388	0
2388	0		2389	0		2386	0		2383	0		2389	0
2389	0		2390	0		2387	0		2384	0		2390	0
2390	0		2391	0		2388	0		2385	0		2391	0
2391	0		2392	0		2389	0		2386	0		2392	0
2392	0		2393	0		2390	0		2387	0		2393	0
2393	0		2394	0		2391	0		2388	0		2394	0
2394	0		2395	0		2392	0		2389	0		2395	0
2395	0		2396	0		2393	0		2390	0		2396	0
2396	0		2397	0		2394	0		2391	0		2397	0
2397	0		2398	0		2395	0		2392	0		2398	0
2398	0		2399	0		2396	0		2393	0		2399	0
2399	0		2400	0		2397	0		2394	0		2400	0
2400	0		2401	0		2398	0		2395	0		2401	0
2401	0		2402	0		2399	0		2396	0		2402	0
2402	0		2403	0		2400	0		2397	0		2403	0
2403	0		2404	0		2401	0		2398	0		2404	0
2404	0		2405	0		2402	0		2399	0		2405	0
2405	0		2406	0		2403	0		2400	0		2406	0
2406	0		2407	0		2404	0		2401	0		2407	0
2407	0		2408	0		2405	0		2402	0		2408	0
2408	0		2409	0		2406	0		2403	0		2409	0
2409	0		2410	0		2407	0		2404	0		2410	0
2410	0		2411	0		2408	0		2405	0		2411	0
2411	0		2412	0		2409	0		2406	0		2412	0
2412	0		2413	0		2410	0		2407	0		2413	0
2413	0		2414	0		2411	0		2408	0		2414	0
2414	0		2415	0		2412	0		2409	0		2415	0
2415	0		2416	0		2413	0		2410	0		2416	0
2416	0		2417	0		2414	0		2411	0		2417	0
2417	0		2418	0		2415	0		2412	0		2418	0
2418	0		2419	0		2416	0		2413	0		2419	0
2419	0		2420	0		2417	0		2414	0		2420	0
2420	0		2421	0		2418	0		2415	0		2421	0
2421	0		2422	0		2419	0		2416	0		2422	0
2422	0		2423	0		2420	0		2417	0		2423	0
2423	0		2424	0		2421	0		2418	0		2424	0
2424	0		2425	0		2422	0		2419	0		2425	0
2425	0		2426	0		2423	0		2420	0		2426	0
2426	0		2427	0		2424	0		2421	0		2427	0
2427	0		2428	0		2425	0		2422	0		2428	0
2428	0		2429	0		2426	0		2423	0		2429	0
2429	0		2430	0		2427	0		2424	0		2430	0
2430	0		2431	0		2428	0		2425	0		2431	0
2431	0		2432	0		2429	0		2426	0		2432	0
2432	0		2433	0		2430	0		2427	0		2433	0
2433	0		2434	0		2431	0		2428	0		2434	0
2434	0		2435	0		2432	0		2429	0		2435	0
2435	0		2436	0		2433	0		2430	0		2436	0
2436	0		2437	0		2434	0		2431	0		2437	0
2437	0		2438	0		2435	0		2432	0		2438	0
2438	0		2439	0		2436	0		2433	0		2439	0
2439	0		2440	0		2437	0		2434	0		2440	0
2440	0		2441	0		2438	0		2435	0		2441	0
2441	0		2442	0		2439	0		2436	0		2442	0
2442	0		2443	0		2440	0		2437	0		2443	0
2443	0		2444	0		2441	0		2438	0		2444	0
2444	0		2445	0		2442	0		2439	0		2445	0
2445	0		2446	0		2443	0		2440	0		2446	0
2446	0		2447	0		2444	0		2441	0		2447	0
2447	0		2448	0		2445	0		2442	0		2448	0
2448	0		2449	0		2446	0		2443	0		2449	0
2449	0		2450	0		2447	0		2444	0		2450	0
2450	0		2451	0		2448	0		2445	0		2451	0
2451	0		2452	0		2449	0		2446	0		2452	0
2452	0		2453	0		2450	0		2447	0		2453	0
2453	0		2454	0		2451	0		2448	0		2454	0
2454	0		2455	0		2452	0		2449	0		2455	0
2455	0		2456	0		2453	0		2450	0		2456	0
2456	0		2457	0		2454	0		2451	0		2457	0
2457	0		2458	0		2455	0		2452	0		2458	0
2458	0		2459	0		2456	0		2453	0		2459	0
2459	0		2460	0		2457	0		2454	0		2460	0
2460	0		2461	0		2458	0		2455	0		2461	0
2461	0		2462	0		2459	0		2456	0		2462	0
2462	0		2463	0		2460	0		2457	0		2463	0
2463	0		2464	0		2461	0		2458	0		2464	0
2464	0		2465	0		2462	0		2459	0		2465	0
2465	0		2466	0		2463	0		2460	0		2466	0
2466	0		2467	0		2464	0		2461	0		2467	0
2467	0		2468	0		2465	0		2462	0		2468	0
2468	0		2469	0		2466	0		2463	0		2469	0
2469	0		2470	0		2467	0		2464	0		2470	0
2470	0		2471	0		2468	0		2465	0		2471	0
2471	0		2472	0		2469	0		2466	0		2472	0
2472	0		2473	0		2470	0		2467	0		2473	0
2473	0		2474	0		2471	0		2468	0		2474	0
2474	0		2475	0		2472	0		2469	0		2475	0
2475	0		2476	0		2473	0		2470	0		2476	0
2476	0		2477	0		2474	0		2471	0		2477	0
2477	0		2478	0		2475	0		2472	0		2478	0
2478	0		2479	0		2476	0		2473	0		2479	0
2479	0		2480	0		2477	0		2474	0		2480	0
2480	0		2481	0		2478	0		2475	0		2481	0
2481	0		2482	0		2479	0		2476	0		2482	0
2482	0		2483	0		2480	0		2477	0		2483	0
2483	0		2484	0		2481	0		2478	0		2484	0
2484	0		2485	0		2482	0		2479	0		2485	0
2485	0		2486	0		2483	0		2480	0		2486	0
2486	0		2487	0		2484	0		2481	0		2487	0
2487	0		2488	0		2485	0		2482	0		2488	0
2488	0		2489	0		2486	0		2483	0		2489	0
2489	0		2490	0		2487	0		2484	0		2490	0
2490	0		2491	0		2488	0		2485	0		2491	0
2491	0		2492	0		2489	0		2486	0		2492	0
2492	0		2493	0		2490	0		2487	0		2493	0
2493	0		2494	0		2491	0		2488	0		2494	0
2494	0		2495	0		2492	0		2489	0		2495	0
2495	0		2496	0		2493	0		2490	0		2496	0
2496	0		2497	0		2494	0		2491	0		2497	0
2497	0		2498	0		2495	0		2492	0		2498	0
2498	0		2499	0		2496	0		2493	0		2499	0
2499	0		2500	0		2497	0		2494	0		2500	0
2500	0		2501	0		2498	0		2495	0		2501	0
2501	0		2502	0		2499	0		2496	0		2502	0
2502	0		2503	0		2500	0		2497	0		2503	0
2503	0		2504	0		2501	0		2498	0		2504	0
2504	0		2505	0		2502	0		2499	0		2505	0
2505	0		2506	0		2503	0		2500	0		2506	0
2506	0		2507	0		2504	0		2501	0		2507	0
2507	0		2508	0		2505	0		2502	0		2508	0
2508	0		2509	0		2506	0		2503	0		2509	0
2509	0		2510	0		2507	0		2504	0		2510	0
2510	0		2511	0		2508	0		2505	0		2511	0
2511	0		2512	0		2509	0		2506	0		2512	0
2512	0		2513	0		2510	0		2507	0		2513	0
2513	0		2514	0		2511	0		2508	0		2514	0
2514	0		2515	0		2512	0		2509	0		2515	0
2515	0		2516	0		2513	0		2510	0		2516	0
2516	0		2517	0		2514	0		2511	0		2517	0
2517	0		2518	0		2515	0		2512	0		2518	0
2518	0		2519	0		2516	0		2513	0		2519	0
2519	0		2520	0		2517	0		2514	0		2520	0
2520	0		2521	0		2518	0		2515	0		2521	0
2521	0		2522	0		2519	0		2516	0		2522	0
2522	0		2523	0		2520	0		2517	0		2523	0
2523	0		2524	0		2521	0		2518	0		2524	0
2524	0		2525	0		2522	0		2519	0		2525	0
2525	0		2526	0		2523	0		2520	0		2526	0
2526	0		2527	0		2524	0		2521	0		2527	0
2527	0		2528	0		2525	0		2522	0		2528	0
2528	0		2529	0		2526	0		2523	0		2529	0
2529	0		2530	0		2527	0		2524	0		2530	0
2530	0		2531	0		2528	0		2525	0		2531	0
2531	0		2532	0		2529	0		2526	0		2532	0
2532	0		2533	0		2530	0		2527	0		2533	0
2533	0		2534	0		2531	0		2528	0		2534	0
2534	0		2535	0		2532	0		2529	0		2535	0
2535	0		2536	0		2533	0		2530	0		2536	0
2536	0		2537	0		2534	0		2531	0		2537	0
2537	0		2538	0		2535	0		2532	0		2538	0
2538	0		2539	0		2536	0		2533	0		2539	0
2539	0		2540	0		2537	0		2534	0		2540	0
2540	0		2541	0		2538	0		2535	0		2541	0
2541	0		2542	0		2539	0		2536	0		2542	0
2542	0		2543	0		2540	0		2537	0		2543	0
2543	0		2544	0		2541	0		2538	0		2544	0
2544	0		2545	0		2542	0		2539	0		2545	0
2545	0		2546	0		2543	0		2540	0		2546	0
2546	0		2547	0		2544	0		2541	0		2547	0
2547	0		2548	0		2545	0		2542	0		2548	0
2548	0		2549	0		2546	0		2543	0		2549	0
2549	0		2550	0		2547	0		2544	0		2550	0
2550	0		2551	0		2548	0		2545	0		2551	0
2551	0		2552	0		2549	0		2546	0		2552	0
2552	0		2553	0		2550	0		2547	0		2553	0
2553	0		2554	0		2551	0		2548	0		2554	0
2554	0		2555	0		2552	0		2549	0		2555	0
2555	0		2556	0		2553	0		2550	0		2556	0
2556	0		2557	0		2554	0		2551	0		2557	0
2557	0		2558	0		2555	0		2552	0		2558	0
2558	0		2559	0		2556	0		2553	0		2559	0
2559	0		2560	0		2557	0		2554	0		2560	0
2560	0		2561	0		2558	0		2555	0		2561	0
2561	0		2562	0		2559	0		2556	0		2562	0
2562	0		2563	0		2560	0		2557	0		2563	0
2563	0		2564	0		2561	0		2558	0		2564	0
2564	0		2565	0		2562	0		2559	0		2565	0
2565	0		2566	0		2563	0		2560	0		2566	0
2566	0		2567	0		2564	0		2561	0		2567	0
2567	0		2568	0		2565	0		2562	0		2568	0
2568	0		2569	0		2566	0		2563	0		2569	0
2569	0		2570	0		2567	0		2564	0		2570	0
2570	0		2571	0		2568	0		2565	0		2571	0
2571	0		2572	0		2569	0		2566	0		2572	0
2572	0		2573	0		2570	0		2567	0		2573	0
2573	0		2574	0		2571	0		2568	0		2574	0
2574	0		2575	0		2572	0		2569	0		2575	0
2575	0		2576	0		2573	0		2570	0		2576	0
2576	0		2577	0		2574	0		2571	0		2577	0
2577	0		2578	0		2575	0		2572	0		2578	0
2578	0		2579	0		2576	0		2573	0		2579	0
2579	0		2580	0		2577	0		2574	0		2580	0
2580	0		2581	0		2578	0		2575	0		2581	0
2581	0		2582	0		2579	0		2576	0		2582	0
2582	0		2583	0		2580	0		2577	0		2583	0
2583	0		2584	0		2581	0		2578	0		2584	0
2584	0		2585	0		2582	0		2579	0		2585	0
2585	0		2586	0		2583	0		2580	0		2586	0
2586	0		2587	0		2584	0		2581	0		2587	0
2587	0		2588	0		2585	0		2582	0		2588	0
2588	0		2589	0		2586	0		2583	0		2589	0
2589	0		2590	0		2587	0		2584	0		2590	0
2590	0		2591	0		2588	0		2585	0		2591	0
2591	0		2592	0		2589	0		2586	0		2592	0
2592	0		2593	0		2590	0		2587	0		2593	0
2593	0		2594	0		2591	0		2588	0		2594	0
2594	0		2595	0		2592	0		2589	0		2595	0
2595	0		2596	0		2593	0		2590	0		2596	0
2596	0		2597	0		2594	0		2591	0		2597	0
2597	0		2598	0		2595	0		2592	0		2598	0
2598	0		2599	0		2596	0		2593	0		2599	0
2599	0		2600	0		2597	0		2594	0		2600	0
2600	0		2601	0		2598	0		2595	0		2601	0
2601	0		2602	0		2599	0		2596	0		2602	0
2602	0		2603	0		2600	0		2597	0		2603	0
2603	0		2604	0		2601	0		2598	0		2604	0
2604	0		2605	0		2602	0		2599	0		2605	0
2605	0		2606	0		2603	0		2600	0		2606	0
2606	0		2607	0		2604	0		2601	0		2607	0
2607	0		2608	0		2605	0		2602	0		2608	0
2608	0		2609	0		2606	0		2603	0		2609	0
2609	0		2610	0		2607	0		2604	0		2610	0
2610	0		2611	0		2608	0		2605	0		2611	0
2611	0		2612	0		2609	0		2606	0		2612	0
2612	0		2613	0		2610	0		2607	0		2613	0
2613	0		2614	0		2611	0		2608	0		2614	0
2614	0		2615	0		2612	0		2609	0		2615	0
2615	0		2616	0		2613	0		2610	0		2616	0
2616	0		2617	0		2614	0		2611	0		2617	0
2617	0		2618	0		2615	0		2612	0		2618	0
2618	0		2619	0		2616	0		2613	0		2619	0
2619	0		2620	0		2617	0		2614	0		2620	0
2620	0		2621	0		2618	0		2615	0		2621	0
2621	0		2622	0		2619	0		2616	0		2622	0
2622	0		2623	0		2620	0		2617	0		2623	0
2623	0		2624	0		2621	0		2618	0		2624	0
2624	0		2625	0		2622	0		2619	0		2625	0
2625	0		2626	0		2623	0		2620	0		2626	0
2626	0		2627	0		2624	0		2621	0		2627	0
2627	0		2628	0		2625	0		2622	0		2628	0
2628	0		2629	0		2626	0		2623	0		2629	0
2629	0		2630	0		2627	0		2624	0		2630	0
2630	0		2631	0		2628	0		2625	0		2631	0
2631	0		2632	0		2629	0		2626	0		2632	0
2632	0		2633	0		2630	0		2627	0		2633	0
2633	0		2634	0		2631	0		2628	0		2634	0
2634	0		2635	0		2632	0		2629	0		2635	0
2635	0		2636	0		2633	0		2630	0		2636	0
2636	0		2637	0		2634	0		2631	0		2637	0
2637	0		2638	0		2635	0		2632	0		2638	0
2638	0		2639	0		2636	0		2633	0		2639	0
2639	0		2640	0		2637	0		2634	0		2640	0
2640	0		2641	0		2638	0		2635	0		2641	0
2641	0		2642	0		2639	0		2636	0		2642	0
2642	0		2643	0		2640	0		2637	0		2643	0
2643	0		2644	0		2641	0		2638	0		2644	0
2644	0		2645	0		2642	0		2639	0		2645	0
2645	0		2646	0		2643	0		2640	0		2646	0
2646	0		2647	0		2644	0		2641	0		2647	0
2647	0		2648	0		2645	0		2642	0		2648	0
2648	0		2649	0		2646	0		2643	0		2649	0
2649	0		2650	0		2647	0		2644	0		2650	0
2650	0		2651	0		2648	0		2645	0		2651	0
2651	0		2652	0		2649	0		2646	0		2652	0
2652	0		2653	0		2650	0		2647	0		2653	0
2653	0		2654	0		2651	0		2648	0		2654	0
2654	0		2655	0		2652	0		2649	0		2655	0
2655	0		2656	0		2653	0		2650	0		2656	0
2656	0		2657	0		2654	0		2651	0		2657	0
2657	0		2658	0		2655	0		2652	0		2658	0
2658	0		2659	0		2656	0		2653	0		2659	0
2659	0		2660	0		2657	0		2654	0		2660	0
2660	0		2661	0		2658	0		2655	0		2661	0
2661	0		2662	0		2659	0		2656	0		2662	0
2662	0		2663	0		2660	0		2657	0		2663	0
2663	0		2664	0		2661	0		2658	0		2664	0
2664	0		2665	0		2662	0		2659	0		2665	0
2665	0		2666	0		2663	0		2660	0		2666	0
2666	0		2667	0		2664	0		2661	0		2667	0
2667	0		2668	0		2665	0		2662	0		2668	0
2668	0		2669	0		2666	0		2663	0		2669	0
2669	0		2670	0		2667	0		2664	0		2670	0
2670	0		2671	0		2668	0		2665	0		2671	0
2671	0		2672	0		2669	0		2666	0		2672	0
2672	0		2673	0		2670	0		2667	0		2673	0
2673	0		2674	0		2671	0		2668	0		2674	0
2674	0		2675	0		2672	0		2669	0		2675	0
2675	0		2676	0		2673	0		2670	0		2676	0
2676	0		2677	0		2674	0		2671	0		2677	0
2677	0		2678	0		2675	0		2672	0		2678	0
2678	0		2679	0		2676	0		2673	0		2679	0
2679	0		2680	0		2677	0		2674	0		2680	0
2680	0		2681	0		2678	0		2675	0		2681	0
2681	0		2682	0		2679	0		2676	0		2682	0
2682	0		2683	0		2680	0		2677	0		2683	0
2683	0		2684	0		2681	0		2678	0		2684	0
2684	0		2685	0		2682	0		2679	0		2685	0
2685	0		2686	0		2683	0		2680	0		2686	0
2686	0		2687	0		2684	0		2681	0		2687	0
2687	0		2688	0		2685	0		2682	0		2688	0
2688	0		2689	0		2686	0		2683	0		2689	0
2689	0		2690	0		2687	0		2684	0		2690	0
2690	0		2691	0		2688	0		2685	0		2691	0
2691	0		2692	0		2689	0		2686	0		2692	0
2692	0		2693	0		2690	0		2687	0		2693	0
2693	0		2694	0		2691	0		2688	0		2694	0
2694	0		2695	0		2692	0		2689	0		2695	0
2695	0		2696	0		2693	0		2690	0		2696	0
2696	0		2697	0		2694	0		2691	0		2697	0
2697	0		2698	0		2695	0		2692	0		2698	0
2698	0		2699	0		2696	0		2693	0		2699	0
2699	0		2700	0		2697	0		2694	0		2700	0
2700	0		2701	0		2698	0		2695	0		2701	0
2701	0		2702	0		2699	0		2696	0		2702	0
2702	0		2703	0		2700	0		2697	0		2703	0
2703	0		2704	0		2701	0		2698	0		2704	0
2704	0		2705	0		2702	0		2699	0		2705	0
2705	0		2706	0		2703	0		2700	0		2706	0
2706	0		2707	0		2704	0		2701	0		2707	0
2707	0		2708	0		2705	0		2702	0		2708	0
2708	0		2709	0		2706	0		2703	0		2709	0
2709	0		2710	0		2707	0		2704	0		2710	0
2710	0		2711	0		2708	0		2705	0		2711	0
2711	0		2712	0		2709	0		2706	0		2712	0
2712	0		2713	0		2710	0		2707	0		2713	0
2713	0		2714	0		2711	0		2708	0		2714	0
2714	0		2715	0		2712	0		2709	0		2715	0
2715	0		2716	0		2713	0		2710	0		2716	0
2716	0		2717	0		2714	0		2711	0		2717	0
2717	0		2718	0		2715	0		2712	0		2718	0
2718	0		2719	0		2716	0		2713	0		2719	0
2719	0		2720	0		2717	0		2714	0		2720	0
2720	0		2721	0		2718	0		2715	0		2721	0
2721	0		2722	0		2719	0		2716	0		2722	0
2722	0		2723	0		2720	0		2717	0		2723	0
2723	0		2724	0		2721	0		2718	0		2724	0
2724	0		2725	0		2722	0		2719	0		2725	0
2725	0		2726	0		2723	0		2720	0		2726	0
2726	0		2727	0		2724	0		2721	0		2727	0
2727	0		2728	0		2725	0		2722	0		2728	0
2728	0		2729	0		2726	0		2723	0		2729	0
2729	0		2730	0		2727	0		2724	0		2730	0
2730	0		2731	0		2728	0		2725	0		2731	0
2731	0		2732	0		2729	0		2726	0		2732	0
2732	0		2733	0		2730	0		2727	0		2733	0
2733	0		2734	0		2731	0		2728	0		2734	0
2734	0		2735	0		2732	0		2729	0		2735	0
2735	0		2736	0		2733	0		2730	0		2736	0
2736	0		2737	0		2734	0		2731	0		2737	0
2737	0		2738	0		2735	0		2732	0		2738	0
2738	0		2739	0		2736	0		2733	0		2739	0
2739	0		2740	0		2737	0		2734	0		2740	0
2740	0		2741	0		2738	0		2735	0		2741	0
2741	0		2742	0		2739	0		2736	0		2742	0
2742	0		2743	0		2740	0		2737	0		2743	0
2743	0		2744	0		2741	0		2738	0		2744	0
2744	0		2745	0		2742	0		2739	0		2745	0
2745	0		2746	0		2743	0		2740	0		2746	0
2746	0		2747	0		2744	0		2741	0		2747	0
2747	0		2748	0		2745	0		2742	0		2748	0
2748	0		2749	0		2746	0		2743	0		2749	0
2749	0		2750	0		2747	0		2744	0		2750	0
2750	0		2751	0		2748	0		2745	0		2751	0
2751	0		2752	0		2749	0		2746	0		2752	0
2752	0		2753	0		2750	0		2747	0		2753	0
2753	0		2754	0		2751	0		2748	0		2754	0
2754	0		2755	0		2752	0		2749	0		2755	0
2755	0		2756	0		2753	0		2750	0		2756	0
2756	0		2757	0		2754	0		2751	0		2757	0
2757	0		2758	0		2755	0		2752	0		2758	0
2758	0		2759	0		2756	0		2753	0		2759	0
2759	0		2760	0		2757	0		2754	0		2760	0
2760	0		2761	0		2758	0		2755	0		2761	0
2761	0		2762	0		2759	0		2756	0		2762	0
2762	0		2763	0		2760	0		2757	0		2763	0
2763	0		2764	0		2761	0		2758	0		2764	0
2764	0		2765	0		2762	0		2759	0		2765	0
2765	0		2766	0		2763	0		2760	0		2766	0
2766	0		2767	0		2764	0		2761	0		2767	0
2767	0		2768	0		2765	0		2762	0		2768	0
2768	0		2769	0		2766	0		2763	0		2769	0
2769	0		2770	0		2767	0		2764	0		2770	0
2770	0		2771	0		2768	0		2765	0		2771	0
2771	0		2772	0		2769	0		2766	0		2772	0
2772	0		2773	0		2770	0		2767	0		2773	0
2773	0		2774	0		2771	0		2768	0		2774	0
2774	0		2775	0		2772	0		2769	0		2775	0
2775	0		2776	0		2773	0		2770	0		2776	0
2776	0		2777	0		2774	0		2771	0		2777	0
2777	0		2778	0		2775	0		2772	0		2778	0
2778	0		2779	0		2776	0		2773	0		2779	0
2779	0		2780	0		2777	0		2774	0		2780	0
2780	0		2781	0		2778	0		2775	0		2781	0
2781	0		2782	0		2779	0		2776	0		2782	0
2782	0		2783	0		2780	0		2777	0		2783	0
2783	0		2784	0		2781	0		2778	0		2784	0
2784	0		2785	0		2782	0		2779	0		2785	0
2785	0		2786	0		2783	0		2780	0		2786	0
2786	0		2787	0		2784	0		2781	0		2787	0
2787	0		2788	0		2785	0		2782	0		2788	0
2788	0		2789	0		2786	0		2783	0		2789	0
2789	0		2790	0		2787	0		2784	0		2790	0
2790	0		2791	0		2788	0		2785	0		2791	0
2791	0		2792	0		2789	0		2786	0		2792	0
2792	0		2793	0		2790	0		2787	0		2793	0
2793	0		2794	0		2791	0		2788	0		2794	0
2794	0		2795	0		2792	0		2789	0		2795	0
2795	0		2796	0		2793	0		2790	0		2796	0
2796	0		2797	0		2794	0		2791	0		2797	0
2797	0		2798	0		2795	0		2792	0		2798	0
2798	0		2799	0		2796	0		2793	0		2799	0
2799	0		2800	0		2797	0		2794	0		2800	0
2800	0		2801	0		2798	0		2795	0		2801	0
2801	0		2802	0		2799	0		2796	0		2802	0
2802	0		2803	0		2800	0		2797	0		2803	0
2803	0		2804	0		2801	0		2798	0		2804	0
2804	0		2805	0		2802	0		2799	0		2805	0
2805	0		2806	0		2803	0		2800	0		2806	0
2806	0		2807	0		2804	0		2801	0		2807	0
2807	0		2808	0		2805	0		2802	0		2808	0
2808	0		2809	0		2806	0		2803	0		2809	0
2809	0		2810	0		2807	0		2804	0		2810	0
2810	0		2811	0		2808	0		2805	0		2811	0
2811	0		2812	0		2809	0		2806	0		2812	0
2812	0		2813	0		2810	0		2807	0		2813	0
2813	0		2814	0		2811	0		2808	0		2814	0
2814	0		2815	0		2812	0		2809	0		2815	0
2815	0		2816	0		2813	0		2810	0		2816	0
2816	0		2817	0		2814	0		2811	0		2817	0
2817	0		2818	0		2815	0		2812	0		2818	0
2818	0		2819	0		2816	0		2813	0		2819	0
2819	0		2820	0		2817	0		2814	0		2820	0
2820	0		2821	0		2818	0		2815	0		2821	0
2821	0		2822	0		2819	0		2816	0		2822	0
2822	0		2823	0		2820	0		2817	0		2823	0
2823	0		2824	0		2821	0		2818	0		2824	0
2824	0		2825	0		2822	0		2819	0		2825	0
2825	0		2826	0		2823	0		2820	0		2826	0
2826	0		2827	0		2824	0		2821	0		2827	0
2827	0		2828	0		2825	0		2822	0		2828	0
2828	0		2829	0		2826	0		2823	0		2829	0
2829	0		2830	0		2827	0		2824	0		2830	0
2830	0		2831	0		2828	0		2825	0		2831	0
2831	0		2832	0		2829	0		2826	0		2832	0
2832	0		2833	0		2830	0		2827	0		2833	0
2833	0		2834	0		2831	0		2828	0		2834	0
2834	0		2835	0		2832	0		2829	0		2835	0
2835	0		2836	0		2833	0		2830	0		2836	0
2836	0		2837	0		2834	0		2831	0		2837	0
2837	0		2838	0		2835	0		2832	0		2838	0
2838	0		2839	0		2836	0		2833	0		2839	0
2839	0		2840	0		2837	0		2834	0		2840	0
2840	0		2841	0		2838	0		2835	0		2841	0
2841	0		2842	0		2839	0		2836	0		2842	0
2842	0		2843	0		2840	0		2837	0		2843	0
2843	0		2844	0		2841	0		2838	0		2844	0
2844	0		2845	0		2842	0		2839	0		2845	0
2845	0		2846	0		2843	0		2840	0		2846	0
2846	0		2847	0		2844	0		2841	0		2847	0
2847	0		2848	0		2845	0		2842	0		2848	0
2848	0		2849	0		2846	0		2843	0		2849	0
2849	0		2850	0		2847	0		2844	0		2850	0
2850	0		2851	0		2848	0		2845	0		2851	0
2851	0		2852	0		2849	0		2846	0		2852	0
2852	0		2853	0		2850	0		2847	0		2853	0
2853	0		2854	0		2851	0		2848	0		2854	0
2854	0		2855	0		2852	0		2849	0		2855	0
2855	0		2856	0		2853	0		2850	0		2856	0
2856	0		2857	0		2854	0		2851	0		2857	0
2857	0		2858	0		2855	0		2852	0		2858	0
2858	0		2859	0		2856	0		2853	0		2859	0
2859	0		2860	0		2857	0		2854	0		2860	0
2860	0		2861	0		2858	0		2855	0		2861	0
2861	0		2862	0		2859	0		2856	0		2862	0
2862	0		2863	0		2860	0		2857	0		2863	0
2863	0		2864	0		2861	0		2858	0		2864	0
2864	0		2865	0		2862	0		2859	0		2865	0
2865	0		2866	0		2863	0		2860	0		2866	0
2866	0		2867	0		2864	0		2861	0		2867	0
2867	0		2868	0		2865	0		2862	0		2868	0
2868	0		2869	0		2866	0		2863	0		2869	0
2869	0		2870	0		2867	0		2864	0		2870	0
2870	0		2871	0		2868	0		2865	0		2871	0
2871	0		2872	0		2869	0		2866	0		2872	0
2872	0		2873	0		2870	0		2867	0		2873	0
2873	0		2874	0		2871	0		2868	0		2874	0
2874	0		2875	0		2872	0		2869	0		2875	0
2875	0		2876	0		2873	0		2870	0		2876	0
2876	0		2877	0		2874	0		2871	0		2877	0
2877	0		2878	0		2875	0		2872	0		2878	0
2878	0		2879	0		2876	0		2873	0		2879	0
2879	0		2880	0		2877	0		2874	0		2880	0
2880	0		2881	0		2878	0		2875	0		2881	0
2881	0		2882	0		2879	0		2876	0		2882	0
2882	0		2883	0		2880	0		2877	0		2883	0
2883	0		2884	0		2881	0		2878	0		2884	0
2884	0		2885	0		2882	0		2879	0		2885	0
2885	0		2886	0		2883	0		2880	0		2886	0
2886	0		2887	0		2884	0		2881	0		2887	0
2887	0		2888	0		2885	0		2882	0		2888	0
2888	0		2889	0		2886	0		2883	0		2889	0
2889	0		2890	0		2887	0		2884	0		2890	0
2890	0		2891	0		2888	0		2885	0		2891	0
2891	0		2892	0		2889	0		2886	0		2892	0
2892	0		2893	0		2890	0		2887	0		2893	0
2893	0		2894	0		2891	0		2888	0		2894	0
2894	0		2895	0		2892	0		2889	0		2895	0
2895	0		2896	0		2893	0		2890	0		2896	0
2896	0		2897	0		2894	0		2891	0		2897	0
2897	0		2898	0		2895	0		2892	0		2898	0
2898	0		2899	0		2896	0		2893	0		2899	0
2899	0		2900	0		2897	0		2894	0		2900	0
2900	0		2901	0		2898	0		2895	0		2901	0
2901	0		2902	0		2899	0		2896	0		2902	0
2902	0		2903	0		2900	0		2897	0		2903	0
2903	0		2904	0		2901	0		2898	0		2904	0
2904	0		2905	0		2902	0		2899	0		2905	0
2905	0		2906	0		2903	0		2900	0		2906	0
2906	0		2907	0		2904	0		2901	0		2907	0
2907	0		2908	0		2905	0		2902	0		2908	0
2908	0		2909	0		2906	0		2903	0		2909	0
2909	0		2910	0		2907	0		2904	0		2910	0
2910	0		2911	0		2908	0		2905	0		2911	0
2911	0		2912	0		2909	0		2906	0		2912	0
2912	0		2913	0		2910	0		2907	0		2913	0
2913	0		2914	0		2911	0		2908	0		2914	0
2914	0		2915	0		2912	0		2909	0		2915	0
2915	0		2916	0		2913	0		2910	0		2916	0
2916	0		2917	0		2914	0		2911	0		2917	0
2917	0		2918	0		2915	0		2912	0		2918	0
2918	0		2919	0		2916	0		2913	0		2919	0
2919	0		2920	0		2917	0		2914	0		2920	0
2920	0		2921	0		2918	0		2915	0		2921	0
2921	0		2922	0		2919	0		2916	0		2922	0
2922	0		2923	0		2920	0		2917	0		2923	0
2923	0		2924	0		2921	0		2918	0		2924	0
2924	0		2925	0		2922	0		2919	0		2925	0
2925	0		2926	0		2923	0		2920	0		2926	0
2926	0		2927	0		2924	0		2921	0		2927	0
2927	0		2928	0		2925	0		2922	0		2928	0
2928	0		2929	0		2926	0		2923	0		2929	0
2929	0		2930	0		2927	0		2924	0		2930	0
2930	0		2931	0		2928	0		2925	0		2931	0
2931	0		2932	0		2929	0		2926	0		2932	0
2932	0		2933	0		2930	0		2927	0		2933	0
2933	0		2934	0		2931	0		2928	0		2934	0
2934	0		2935	0		2932	0		2929	0		2935	0
2935	0		2936	0		2933	0		2930	0		2936	0
2936	0		2937	0		2934	0		2931	0		2937	0
2937	0		2938	0		2935	0		2932	0		2938	0
2938	0		2939	0		2936	0		2933	0		2939	0
2939	0		2940	0		2937	0		2934	0		2940	0
2940	0		2941	0		2938	0		2935	0		2941	0
2941	0		2942	0		2939	0		2936	0		2942	0
2942	0		2943	0		2940	0		2937	0		2943	0
2943	0		2944	0		2941	0		2938	0		2944	0
2944	0		2945	0		2942	0		2939	0		2945	0
2945	0		2946	0		2943	0		2940	0		2946	0
2946	0		2947	0		2944	0		2941	0		2947	0
2947	0		2948	0		2945	0		2942	0		2948	0
2948	0		2949	0		2946	0		2943	0		2949	0
2949	0		2950	0		2947	0		2944	0		2950	0
2950	0		2951	0		2948	0		2945	0		2951	0
2951	0		2952	0		2949	0		2946	0		2952	0
2952	0		2953	0		2950	0		2947	0		2953	0
2953	0		2954	0		2951	0		2948	0		2954	0
2954	0		2955	0		2952	0		2949	0		2955	0
2955	0		2956	0		2953	0		2950	0		2956	0
2956	0		2957	0		2954	0		2951	0		2957	0
2957	0		2958	0		2955	0		2952	0		2958	0
2958	0		2959	0		2956	0		2953	0		2959	0
2959	0		2960	0		2957	0		2954	0		2960	0
2960	0		2961	0		2958	0		2955	0		2961	0
2961	0		2962	0		2959	0		2956	0		2962	0
2962	0		2963	0		2960	0		2957	0		2963	0
2963	0		2964	0		2961	0		2958	0		2964	0
2964	0		2965	0		2962	0		2959	0		2965	0
2965	0		2966	0		2963	0		2960	0		2966	0
2966	0		2967	0		2964	0		2961	0		2967	0
2967	0		2968	0		2965	0		2962	0		2968	0
2968	0		2969	0		2966	0		2963	0		2969	0
2969	0		2970	0		2967	0		2964	0		2970	0
2970	0		2971	0		2968	0		2965	0		2971	0
2971	0		2972	0		2969	0		2966	0		2972	0
2972	0		2973	0		2970	0		2967	0		2973	0
2973	0		2974	0		2971	0		2968	0		2974	0
2974	0		2975	0		2972	0		2969	0		2975	0
2975	0		2976	0		2973	0		2970	0		2976	0
2976	0		2977	0		2974	0		2971	0		2977	0
2977	0		2978	0		2975	0		2972	0		2978	0
2978	0		2979	0		2976	0		2973	0		2979	0
2979	0		2980	0		2977	0		2974	0		2980	0
2980	0		2981	0		2978	0		2975	0		2981	0
2981	0		2982	0		2979	0		2976	0		2982	0
2982	0		2983	0		2980	0		2977	0		2983	0
2983	0		2984	0		2981	0		2978	0		2984	0
2984	0		2985	0		2982	0		2979	0		2985	0
2985	0		2986	0		2983	0		2980	0		2986	0
2986	0		2987	0		2984	0		2981	0		2987	0
2987	0		2988	0		2985	0		2982	0		2988	0
2988	0		2989	0		2986	0		2983	0		2989	0
2989	0		2990	0		2987	0		2984	0		2990	0
2990	0		2991	0		2988	0		2985	0		2991	0
2991	0		2992	0		2989	0		2986	0		2992	0
2992	0		2993	0		2990	0		2987	0		2993	0
2993	0		2994	0		2991	0		2988	0		2994	0
2994	0		2995	0		2992	0		2989	0		2995	0
2995	0		2996	0		2993	0		2990	0		2996	0
2996	0		2997	0		2994	0		2991	0		2997	0
[truncated: 17,065 more rows]

## Sheet: Extended data Fig. 3j
Sample No.	Group	Substrate	Metal	CPM	cpm/pmol	% 32P-UTP labeled protein	No enzyme control average	Normalized values to no enzyme control
1	No enzyme	nsp7	Mg2+	23	0.044251	0.0276569	0.0268552
2	No enzyme	nsp7	Mg2+	22	0.042327	0.0264544
3	No enzyme	nsp7	Mg2+	22	0.042327	0.0264544
4	nsp12	nsp7	Mg2+	20	0.0384791	0.0240494		-0.00280577
5	nsp12	nsp7	Mg2+	28	0.0538708	0.0336692		0.00681401
6	nsp12	nsp7	Mg2+	23	0.044251	0.0276569		0.000801648
7	No enzyme	nsp8	Mg2+	55	0.105818	0.066136	0.0749541
8	No enzyme	nsp8	Mg2+	66	0.126981	0.0793632
9	No enzyme	nsp8	Mg2+	66	0.126981	0.0793632
10	nsp12	nsp8	Mg2+	52	0.100046	0.0625286		0.0356733
11	nsp12	nsp8	Mg2+	55	0.105818	0.066136		0.0392808
12	nsp12	nsp8	Mg2+	67	0.128905	0.0805656		0.0537104
13	No enzyme	nsp9	Mg2+	50	0.0961978	0.0601236	0.0921895
14	No enzyme	nsp9	Mg2+	97	0.186624	0.11664
15	No enzyme	nsp9	Mg2+	83	0.159688	0.0998052
16	nsp12	nsp9	Mg2+	72024	138.571	86.6069		86.58
17	nsp12	nsp9	Mg2+	67266	129.417	80.8855		80.8586
18	nsp12	nsp9	Mg2+	65037	125.128	78.2052		78.1783
19	No enzyme	nsp7	Mn2+	47	0.100461	0.0627879	0.0792641
20	No enzyme	nsp7	Mn2+	94	0.200921	0.125576
21	No enzyme	nsp7	Mn2+	37	0.079086	0.0494288
22	nsp12	nsp7	Mn2+	50	0.106873	0.0667956		0.0399404
23	nsp12	nsp7	Mn2+	73	0.156035	0.0975216		0.0706664
24	nsp12	nsp7	Mn2+	68	0.145347	0.0908421		0.0639868
25	No enzyme	nsp8	Mn2+	97	0.207334	0.129584	0.134482
26	No enzyme	nsp8	Mn2+	104	0.222296	0.138935
27	No enzyme	nsp8	Mn2+	101	0.215883	0.134927
28	nsp12	nsp8	Mn2+	95	0.203059	0.126912		0.100056
29	nsp12	nsp8	Mn2+	109	0.232983	0.145614		0.118759
30	nsp12	nsp8	Mn2+	138	0.294969	0.184356		0.157501
31	No enzyme	nsp9	Mn2+	106	0.226571	0.141607	0.16877
32	No enzyme	nsp9	Mn2+	165	0.352681	0.220426
33	No enzyme	nsp9	Mn2+	108	0.230846	0.144279
34	nsp12	nsp9	Mn2+	56806	121.421	75.8878		75.861
35	nsp12	nsp9	Mn2+	64538	137.947	86.2171		86.1903
36	nsp12	nsp9	Mn2+	67610	144.514	90.321		90.2942
	Mg2+ total 1 ul			207905	1039.53	519.763	0.00192396
	Mn2+ total 1 ul			187138	935.69	467.845	0.00213746

## Sheet: Extended Data Fig.4a
nsp9 unmodified			nsp9 RNAylated
mass (Da)	intensity		mass (Da)	intensity
1000	0		809.74	2648
1001	0		1000	0
1002	0		1001	0
1003	0		1002	0
1004	0		1003	0
1005	0		1004	0
1006	0		1005	0
1007	0		1006	0
1008	0		1007	0
1009	0		1008	0
1010	0		1009	0
1011	0		1010	0
1012	0		1011	0
1013	0		1012	0
1014	0		1013	0
1015	0		1014	0
1016	0		1015	0
1017	0		1016	0
1018	0		1017	0
1019	0		1018	0
1020	0		1019	0
1021	0		1020	0
1022	0		1021	0
1023	0		1022	0
1024	0		1023	0
1025	0		1024	0
1026	0		1025	0
1027	0		1026	0
1028	0		1027	0
1029	0		1028	0
1030	0		1029	0
1031	0		1030	0
1032	0		1031	0
1033	0		1032	0
1034	0		1033	0
1035	0		1034	0
1036	0		1035	0
1037	0		1036	0
1038	0		1037	0
1039	0		1038	0
1040	0		1039	0
1041	0		1040	0
1042	0		1041	0
1043	0		1042	0
1044	0		1043	0
1045	0		1044	0
1046	0		1045	0
1047	0		1046	0
1048	0		1047	0
1049	0		1048	0
1050	0		1049	0
1051	0		1050	0
1052	0		1051	0
1053	0		1052	0
1054	0		1053	0
1055	0		1054	0
1056	0		1055	0
1057	0		1056	0
1058	0		1057	0
1059	0		1058	0
1060	0		1059	0
1061	0		1060	0
1062	0		1061	0
1063	0		1062	0
1064	0		1063	0
1065	0		1064	0
1066	0		1065	0
1067	0		1066	0
1068	0		1067	0
1069	0		1068	0
1070	0		1069	0
1071	0		1070	0
1072	0		1071	0
1073	0		1072	0
1074	0		1073	0
1075	0		1074	0
1076	0		1075	0
1077	0		1076	0
1078	0		1077	0
1079	0		1078	0
1080	0		1079	0
1081	0		1080	0
1082	0		1081	0
1083	0		1082	0
1084	0		1083	0
1085	0		1084	0
1086	0		1085	0
1087	0		1085.16	1522
1088	0		1086	0
1089	0		1087	0
1090	0		1088	0
1091	0		1089	0
1092	0		1090	0
1093	0		1091	0
1094	0		1092	0
1095	0		1093	0
1096	0		1094	0
1097	0		1095	0
1098	0		1096	0
1099	0		1097	0
1100	0		1098	0
1101	0		1099	0
1102	0		1100	0
1103	0		1101	0
1104	0		1102	0
1105	0		1103	0
1106	0		1104	0
1107	0		1105	0
1108	0		1106	0
1109	0		1107	0
1110	0		1108	0
1111	0		1109	0
1112	0		1110	0
1113	0		1111	0
1114	0		1112	0
1115	0		1113	0
1116	0		1114	0
1117	0		1115	0
1118	0		1116	0
1119	0		1117	0
1120	0		1118	0
1121	0		1119	0
1122	0		1120	0
1123	0		1121	0
1124	0		1122	0
1125	0		1123	0
1126	0		1124	0
1127	0		1125	0
1128	0		1126	0
1129	0		1127	0
1130	0		1128	0
1131	0		1129	0
1132	0		1130	0
1133	0		1131	0
1134	0		1132	0
1135	0		1133	0
1136	0		1134	0
1137	0		1135	0
1138	0		1136	0
1139	0		1137	0
1140	0		1138	0
1141	0		1139	0
1142	0		1140	0
1143	0		1141	0
1144	0		1142	0
1145	0		1143	0
1146	0		1144	0
1147	0		1145	0
1148	0		1146	0
1149	0		1147	0
1150	0		1148	0
1151	0		1149	0
1152	0		1150	0
1153	0		1151	0
1154	0		1152	0
1155	0		1153	0
1156	0		1154	0
1157	0		1155	0
1158	0		1156	0
1159	0		1157	0
1160	0		1158	0
1161	0		1159	0
1162	0		1160	0
1163	0		1161	0
1164	0		1162	0
1165	0		1163	0
1166	0		1164	0
1167	0		1165	0
1168	0		1166	0
1169	0		1167	0
1170	0		1168	0
1171	0		1169	0
1172	0		1170	0
1173	0		1171	0
1174	0		1172	0
1175	0		1173	0
1176	0		1174	0
1177	0		1175	0
1178	0		1176	0
1179	0		1177	0
1180	0		1178	0
1181	0		1179	0
1182	0		1180	0
1183	0		1181	0
1184	0		1182	0
1185	0		1183	0
1186	0		1184	0
1187	0		1185	0
1188	0		1186	0
1189	0		1187	0
1189.36	715		1188	0
1190	0		1189	0
1191	0		1190	0
1192	0		1191	0
1193	0		1192	0
1194	0		1193	0
1195	0		1194	0
1196	0		1195	0
1197	0		1196	0
1198	0		1197	0
1199	0		1198	0
1200	0		1199	0
1201	0		1200	0
1202	0		1201	0
1203	0		1202	0
1204	0		1203	0
1205	0		1204	0
1206	0		1205	0
1207	0		1206	0
1208	0		1207	0
1209	0		1208	0
1210	0		1209	0
1211	0		1210	0
1212	0		1211	0
1213	0		1212	0
1214	0		1213	0
1215	0		1214	0
1216	0		1215	0
1217	0		1216	0
1218	0		1217	0
1219	0		1218	0
1220	0		1219	0
1221	0		1220	0
1222	0		1221	0
1223	0		1222	0
1224	0		1223	0
1225	0		1224	0
1226	0		1225	0
1227	0		1226	0
1228	0		1227	0
1229	0		1228	0
1230	0		1229	0
1231	0		1230	0
1232	0		1231	0
1233	0		1232	0
1234	0		1233	0
1235	0		1234	0
1236	0		1235	0
1237	0		1236	0
1238	0		1237	0
1239	0		1238	0
1240	0		1239	0
1241	0		1240	0
1242	0		1241	0
1243	0		1242	0
1244	0		1243	0
1245	0		1244	0
1246	0		1245	0
1247	0		1246	0
1248	0		1247	0
1249	0		1248	0
1250	0		1249	0
1251	0		1250	0
1252	0		1251	0
1253	0		1252	0
1254	0		1253	0
1255	0		1254	0
1256	0		1255	0
1257	0		1256	0
1258	0		1257	0
1259	0		1258	0
1260	0		1259	0
1261	0		1260	0
1262	0		1261	0
1263	0		1262	0
1264	0		1263	0
1265	0		1264	0
1266	0		1265	0
1267	0		1266	0
1268	0		1267	0
1269	0		1268	0
1270	0		1269	0
1271	0		1270	0
1272	0		1271	0
1273	0		1272	0
1274	0		1273	0
1275	0		1274	0
1276	0		1275	0
1277	0		1276	0
1278	0		1277	0
1279	0		1278	0
1280	0		1279	0
1281	0		1280	0
1282	0		1281	0
1283	0		1282	0
1284	0		1283	0
1285	0		1284	0
1286	0		1285	0
1287	0		1286	0
1288	0		1287	0
1289	0		1288	0
1290	0		1289	0
1291	0		1290	0
1292	0		1291	0
1293	0		1292	0
1294	0		1293	0
1295	0		1294	0
1296	0		1295	0
1297	0		1296	0
1298	0		1297	0
1299	0		1298	0
1300	0		1299	0
1301	0		1300	0
1302	0		1301	0
1303	0		1302	0
1304	0		1303	0
1305	0		1304	0
1306	0		1305	0
1307	0		1306	0
1308	0		1307	0
1309	0		1308	0
1310	0		1309	0
1311	0		1310	0
1312	0		1311	0
1313	0		1312	0
1314	0		1313	0
1315	0		1314	0
1316	0		1315	0
1317	0		1316	0
1318	0		1317	0
1319	0		1318	0
1320	0		1319	0
1321	0		1320	0
1322	0		1321	0
1323	0		1322	0
1324	0		1323	0
1325	0		1324	0
1326	0		1325	0
1327	0		1326	0
1328	0		1327	0
1329	0		1328	0
1330	0		1329	0
1331	0		1330	0
1332	0		1331	0
1333	0		1332	0
1334	0		1333	0
1335	0		1334	0
1336	0		1335	0
1337	0		1336	0
1338	0		1337	0
1339	0		1338	0
1340	0		1339	0
1341	0		1340	0
1342	0		1341	0
1343	0		1342	0
1344	0		1343	0
1345	0		1344	0
1346	0		1345	0
1347	0		1346	0
1348	0		1347	0
1349	0		1348	0
1350	0		1349	0
1351	0		1350	0
1352	0		1351	0
1353	0		1352	0
1354	0		1353	0
1355	0		1354	0
1356	0		1355	0
1357	0		1356	0
1358	0		1357	0
1359	0		1358	0
1360	0		1359	0
1361	0		1360	0
1362	0		1361	0
1363	0		1362	0
1364	0		1363	0
1365	0		1364	0
1366	0		1365	0
1367	0		1366	0
1368	0		1367	0
1369	0		1368	0
1370	0		1369	0
1371	0		1370	0
1372	0		1371	0
1373	0		1372	0
1374	0		1373	0
1375	0		1374	0
1376	0		1375	0
1377	0		1376	0
1378	0		1377	0
1379	0		1378	0
1380	0		1379	0
1381	0		1380	0
1382	0		1381	0
1383	0		1382	0
1384	0		1383	0
1385	0		1384	0
1386	0		1385	0
1387	0		1386	0
1388	0		1387	0
1389	0		1388	0
1390	0		1389	0
1391	0		1390	0
1392	0		1391	0
1393	0		1392	0
1394	0		1393	0
1395	0		1394	0
1396	0		1395	0
1397	0		1396	0
1398	0		1397	0
1399	0		1398	0
1400	0		1399	0
1401	0		1400	0
1402	0		1401	0
1403	0		1402	0
1404	0		1403	0
1405	0		1404	0
1406	0		1405	0
1407	0		1406	0
1408	0		1407	0
1409	0		1408	0
1410	0		1409	0
1411	0		1410	0
1412	0		1411	0
1413	0		1412	0
1414	0		1413	0
1415	0		1414	0
1416	0		1415	0
1417	0		1416	0
1418	0		1417	0
1419	0		1418	0
1420	0		1419	0
1421	0		1420	0
1422	0		1421	0
1423	0		1422	0
1424	0		1423	0
1425	0		1424	0
1426	0		1425	0
1427	0		1426	0
1428	0		1427	0
1429	0		1428	0
1430	0		1429	0
1431	0		1430	0
1432	0		1431	0
1433	0		1432	0
1434	0		1433	0
1435	0		1434	0
1436	0		1435	0
1437	0		1436	0
1438	0		1437	0
1439	0		1438	0
1440	0		1439	0
1441	0		1440	0
1442	0		1441	0
1443	0		1442	0
1444	0		1443	0
1445	0		1444	0
1446	0		1445	0
1447	0		1446	0
1448	0		1447	0
1449	0		1448	0
1450	0		1449	0
1451	0		1450	0
1452	0		1451	0
1453	0		1452	0
1454	0		1453	0
1455	0		1454	0
1456	0		1455	0
1457	0		1456	0
1458	0		1457	0
1459	0		1458	0
1460	0		1459	0
1461	0		1460	0
1462	0		1461	0
1463	0		1462	0
1464	0		1463	0
1465	0		1464	0
1466	0		1465	0
1467	0		1466	0
1468	0		1467	0
1469	0		1468	0
1470	0		1469	0
1471	0		1470	0
1472	0		1471	0
1473	0		1472	0
1474	0		1473	0
1475	0		1474	0
1476	0		1475	0
1477	0		1476	0
1478	0		1477	0
1479	0		1478	0
1480	0		1479	0
1481	0		1480	0
1482	0		1481	0
1483	0		1482	0
1484	0		1483	0
1485	0		1484	0
1486	0		1485	0
1487	0		1486	0
1488	0		1487	0
1489	0		1488	0
1490	0		1489	0
1491	0		1490	0
1492	0		1491	0
1493	0		1492	0
1494	0		1493	0
1495	0		1494	0
1496	0		1495	0
1497	0		1496	0
1498	0		1497	0
1499	0		1498	0
1500	0		1499	0
1501	0		1500	0
1502	0		1501	0
1503	0		1502	0
1504	0		1503	0
1505	0		1504	0
1506	0		1505	0
1507	0		1506	0
1508	0		1507	0
1509	0		1508	0
1510	0		1509	0
1511	0		1510	0
1512	0		1511	0
1513	0		1512	0
1514	0		1513	0
1515	0		1514	0
1516	0		1515	0
1517	0		1516	0
1518	0		1517	0
1519	0		1518	0
1520	0		1519	0
1521	0		1520	0
1522	0		1521	0
1523	0		1522	0
1524	0		1523	0
1525	0		1524	0
1526	0		1525	0
1527	0		1526	0
1528	0		1527	0
1529	0		1528	0
1530	0		1529	0
1531	0		1530	0
1532	0		1531	0
1533	0		1532	0
1534	0		1533	0
1535	0		1534	0
1536	0		1535	0
1537	0		1536	0
1538	0		1537	0
1539	0		1538	0
1540	0		1539	0
1541	0		1540	0
1542	0		1541	0
1543	0		1542	0
1544	0		1543	0
1545	0		1544	0
1546	0		1545	0
1547	0		1546	0
1548	0		1547	0
1549	0		1548	0
1550	0		1549	0
1551	0		1550	0
1552	0		1551	0
1553	0		1552	0
1554	0		1553	0
1555	0		1554	0
1556	0		1555	0
1557	0		1556	0
1558	0		1557	0
1559	0		1558	0
1560	0		1559	0
1561	0		1560	0
1562	0		1561	0
1563	0		1562	0
1564	0		1563	0
1565	0		1564	0
1566	0		1565	0
1567	0		1566	0
1568	0		1567	0
1569	0		1568	0
1570	0		1569	0
1571	0		1570	0
1572	0		1571	0
1573	0		1572	0
1574	0		1573	0
1575	0		1574	0
1576	0		1575	0
1577	0		1576	0
1578	0		1577	0
1579	0		1578	0
1580	0		1579	0
1581	0		1580	0
1582	0		1581	0
1583	0		1582	0
1584	0		1583	0
1585	0		1584	0
1586	0		1585	0
1587	0		1586	0
1588	0		1587	0
1589	0		1588	0
1590	0		1589	0
1591	0		1590	0
1592	0		1591	0
1593	0		1592	0
1594	0		1593	0
1595	0		1594	0
1596	0		1595	0
1597	0		1596	0
1598	0		1597	0
1599	0		1598	0
1600	0		1599	0
1601	0		1600	0
1602	0		1601	0
1603	0		1602	0
1604	0		1603	0
1605	0		1604	0
1606	0		1605	0
1607	0		1606	0
1608	0		1607	0
1609	0		1608	0
1610	0		1609	0
1611	0		1610	0
1612	0		1611	0
1613	0		1612	0
1614	0		1613	0
1615	0		1614	0
1616	0		1615	0
1617	0		1616	0
1618	0		1617	0
1619	0		1618	0
1620	0		1619	0
1621	0		1620	0
1622	0		1621	0
1623	0		1622	0
1624	0		1623	0
1625	0		1624	0
1626	0		1625	0
1627	0		1626	0
1628	0		1627	0
1629	0		1628	0
1630	0		1629	0
1631	0		1630	0
1632	0		1631	0
1633	0		1632	0
1634	0		1633	0
1635	0		1634	0
1636	0		1635	0
1637	0		1636	0
1638	0		1637	0
1639	0		1638	0
1640	0		1639	0
1641	0		1640	0
1642	0		1641	0
1643	0		1642	0
1644	0		1643	0
1645	0		1644	0
1646	0		1645	0
1647	0		1646	0
1648	0		1647	0
1649	0		1648	0
1650	0		1649	0
1651	0		1650	0
1652	0		1651	0
1653	0		1652	0
1654	0		1653	0
1655	0		1654	0
1656	0		1655	0
1657	0		1656	0
1658	0		1657	0
1659	0		1658	0
1660	0		1659	0
1661	0		1660	0
1662	0		1661	0
1663	0		1662	0
1664	0		1663	0
1665	0		1664	0
1666	0		1665	0
1667	0		1666	0
1668	0		1667	0
1669	0		1668	0
1670	0		1669	0
1671	0		1670	0
1672	0		1671	0
1673	0		1672	0
1674	0		1673	0
1675	0		1674	0
1676	0		1675	0
1677	0		1676	0
1678	0		1677	0
1679	0		1678	0
1680	0		1679	0
1681	0		1680	0
1682	0		1681	0
1683	0		1682	0
1684	0		1683	0
1685	0		1684	0
1686	0		1685	0
1687	0		1686	0
1688	0		1687	0
1689	0		1688	0
1690	0		1689	0
1691	0		1690	0
1692	0		1691	0
1693	0		1692	0
1694	0		1693	0
1695	0		1694	0
1696	0		1695	0
1697	0		1696	0
1698	0		1697	0
1699	0		1698	0
1700	0		1699	0
1701	0		1700	0
1702	0		1701	0
1703	0		1702	0
1704	0		1703	0
1705	0		1704	0
1706	0		1705	0
1707	0		1706	0
1708	0		1707	0
1709	0		1708	0
1710	0		1709	0
1711	0		1710	0
1712	0		1711	0
1713	0		1712	0
1714	0		1713	0
1715	0		1714	0
1716	0		1715	0
1717	0		1716	0
1718	0		1717	0
1719	0		1718	0
1720	0		1719	0
1721	0		1720	0
1722	0		1721	0
1723	0		1722	0
1724	0		1723	0
1725	0		1724	0
1726	0		1725	0
1727	0		1726	0
1728	0		1727	0
1729	0		1728	0
1730	0		1729	0
1731	0		1730	0
1732	0		1731	0
1733	0		1732	0
1734	0		1733	0
1735	0		1734	0
1736	0		1735	0
1737	0		1736	0
1738	0		1737	0
1739	0		1738	0
1740	0		1739	0
1741	0		1740	0
1742	0		1741	0
1743	0		1742	0
1744	0		1743	0
1745	0		1744	0
1746	0		1745	0
1747	0		1746	0
1748	0		1747	0
1749	0		1748	0
1750	0		1749	0
1751	0		1750	0
1752	0		1751	0
1753	0		1752	0
1754	0		1753	0
1755	0		1754	0
1756	0		1755	0
1757	0		1756	0
1758	0		1757	0
1759	0		1758	0
1760	0		1759	0
1761	0		1760	0
1762	0		1761	0
1763	0		1762	0
1764	0		1763	0
1765	0		1764	0
1766	0		1765	0
1767	0		1766	0
1768	0		1767	0
1769	0		1768	0
1770	0		1769	0
1771	0		1770	0
1772	0		1771	0
1773	0		1772	0
1774	0		1773	0
1775	0		1774	0
1776	0		1775	0
1777	0		1776	0
1778	0		1777	0
1779	0		1778	0
1780	0		1779	0
1781	0		1780	0
1782	0		1781	0
1783	0		1782	0
1784	0		1783	0
1785	0		1784	0
1786	0		1785	0
1787	0		1786	0
1788	0		1787	0
1789	0		1788	0
1790	0		1789	0
1791	0		1790	0
1792	0		1791	0
1793	0		1792	0
1794	0		1793	0
1795	0		1794	0
1796	0		1795	0
1797	0		1796	0
1798	0		1797	0
1799	0		1798	0
1800	0		1799	0
1801	0		1800	0
1802	0		1801	0
1803	0		1802	0
1804	0		1803	0
1805	0		1804	0
1806	0		1805	0
1807	0		1806	0
1808	0		1807	0
1809	0		1808	0
1810	0		1809	0
1811	0		1810	0
1812	0		1811	0
1813	0		1812	0
1814	0		1813	0
1815	0		1814	0
1816	0		1815	0
1817	0		1816	0
1818	0		1817	0
1819	0		1818	0
1820	0		1819	0
1821	0		1820	0
1822	0		1821	0
1823	0		1822	0
1824	0		1823	0
1825	0		1824	0
1826	0		1825	0
1827	0		1826	0
1828	0		1827	0
1829	0		1828	0
1830	0		1829	0
1831	0		1830	0
1832	0		1831	0
1833	0		1832	0
1834	0		1833	0
1835	0		1834	0
1836	0		1835	0
1837	0		1836	0
1838	0		1837	0
1839	0		1838	0
1840	0		1839	0
1841	0		1840	0
1842	0		1841	0
1843	0		1842	0
1844	0		1843	0
1845	0		1844	0
1846	0		1845	0
1847	0		1846	0
1848	0		1847	0
1849	0		1848	0
1850	0		1849	0
1851	0		1850	0
1852	0		1851	0
1853	0		1852	0
1854	0		1853	0
1855	0		1854	0
1856	0		1855	0
1857	0		1856	0
1858	0		1857	0
1859	0		1858	0
1860	0		1859	0
1861	0		1860	0
1862	0		1861	0
1863	0		1862	0
1864	0		1863	0
1865	0		1864	0
1866	0		1865	0
1867	0		1866	0
1868	0		1867	0
1869	0		1868	0
1870	0		1869	0
1871	0		1870	0
1872	0		1871	0
1873	0		1872	0
1874	0		1873	0
1875	0		1874	0
1876	0		1875	0
1877	0		1876	0
1878	0		1877	0
1879	0		1878	0
1880	0		1879	0
1881	0		1880	0
1882	0		1881	0
1883	0		1882	0
1884	0		1883	0
1885	0		1884	0
1886	0		1885	0
1887	0		1886	0
1888	0		1887	0
1889	0		1888	0
1890	0		1889	0
1891	0		1890	0
1892	0		1891	0
1893	0		1892	0
1894	0		1893	0
1895	0		1894	0
1896	0		1895	0
1897	0		1896	0
1898	0		1897	0
1899	0		1898	0
1900	0		1899	0
1901	0		1900	0
1902	0		1901	0
1903	0		1902	0
1904	0		1903	0
1905	0		1904	0
1906	0		1905	0
1907	0		1906	0
1908	0		1907	0
1909	0		1908	0
1910	0		1909	0
1911	0		1910	0
1912	0		1911	0
1913	0		1912	0
1914	0		1913	0
1915	0		1913.4	1038
1916	0		1914	0
1917	0		1915	0
1918	0		1916	0
1919	0		1917	0
1920	0		1918	0
1921	0		1919	0
1922	0		1920	0
1923	0		1921	0
1924	0		1922	0
1925	0		1923	0
1926	0		1924	0
1927	0		1925	0
1928	0		1926	0
1929	0		1927	0
1930	0		1928	0
1931	0		1929	0
1932	0		1930	0
1933	0		1931	0
1934	0		1932	0
1935	0		1933	0
1936	0		1934	0
1937	0		1935	0
1938	0		1936	0
1939	0		1937	0
1940	0		1938	0
1941	0		1939	0
1942	0		1940	0
1943	0		1941	0
1944	0		1942	0
1945	0		1943	0
1945.11	8356		1944	0
1946	0		1945	0
1947	0		1946	0
1948	0		1947	0
1949	0		1948	0
1950	0		1949	0
1951	0		1950	0
1952	0		1951	0
1953	0		1951.8	20517
1954	0		1951.83	5691
1955	0		1952	0
1956	0		1953	0
1957	0		1954	0
1958	0		1955	0
1959	0		1956	0
1960	0		1957	0
1961	0		1958	0
1962	0		1959	0
1963	0		1959.41	2902
1964	0		1960	0
1965	0		1960.18	2177
1966	0		1961	0
1967	0		1962	0
1968	0		1963	0
1969	0		1964	0
1970	0		1965	0
1971	0		1966	0
1972	0		1967	0
1973	0		1968	0
1974	0		1968.33	40034
1975	0		1969	0
1976	0		1970	0
1977	0		1970.42	1524
1978	0		1971	0
1979	0		1971.39	5500
1980	0		1972	0
1981	0		1972.3	817
1982	0		1973	0
1983	0		1974	0
1984	0		1975	0
1985	0		1976	0
1986	0		1977	0
1987	0		1978	0
1988	0		1979	0
1989	0		1980	0
1990	0		1980.03	441
1991	0		1981	0
1992	0		1982	0
1993	0		1983	0
1994	0		1984	0
1995	0		1985	0
1996	0		1986	0
1997	0		1987	0
1998	0		1988	0
1999	0		1989	0
2000	0		1990	0
2001	0		1991	0
2002	0		1992	0
2003	0		1993	0
2004	0		1994	0
2005	0		1995	0
2006	0		1996	0
2007	0		1997	0
2008	0		1998	0
2009	0		1999	0
2010	0		2000	0
2011	0		2001	0
2012	0		2002	0
2013	0		2003	0
2014	0		2004	0
2015	0		2005	0
2016	0		2006	0
2017	0		2007	0
2018	0		2008	0
2019	0		2009	0
2020	0		2010	0
2021	0		2011	0
2022	0		2012	0
2023	0		2013	0
2024	0		2014	0
2025	0		2015	0
2026	0		2016	0
2027	0		2017	0
2028	0		2018	0
2029	0		2019	0
2030	0		2020	0
2031	0		2021	0
2032	0		2022	0
2033	0		2023	0
2034	0		2024	0
2035	0		2025	0
2036	0		2026	0
2037	0		2027	0
2038	0		2028	0
2039	0		2029	0
2040	0		2030	0
2041	0		2031	0
2042	0		2032	0
2043	0		2033	0
2044	0		2034	0
2045	0		2035	0
2046	0		2036	0
2047	0		2037	0
2048	0		2038	0
2049	0		2039	0
2050	0		2040	0
2051	0		2041	0
2052	0		2042	0
2053	0		2043	0
2054	0		2044	0
2055	0		2045	0
2056	0		2046	0
2057	0		2047	0
2058	0		2048	0
2059	0		2049	0
2060	0		2050	0
2061	0		2051	0
2062	0		2052	0
2063	0		2053	0
2064	0		2054	0
2065	0		2055	0
2066	0		2056	0
2067	0		2057	0
2068	0		2058	0
2069	0		2059	0
2070	0		2060	0
2071	0		2061	0
2072	0		2062	0
2073	0		2063	0
2074	0		2064	0
2075	0		2065	0
2076	0		2066	0
2077	0		2067	0
2078	0		2068	0
2079	0		2069	0
2080	0		2070	0
2081	0		2071	0
2082	0		2072	0
2083	0		2073	0
2084	0		2074	0
2085	0		2075	0
2086	0		2076	0
2087	0		2077	0
2088	0		2078	0
2089	0		2079	0
2090	0		2080	0
2091	0		2081	0
2092	0		2082	0
2093	0		2083	0
2094	0		2084	0
2095	0		2085	0
2096	0		2086	0
2097	0		2087	0
2098	0		2088	0
2099	0		2089	0
2100	0		2090	0
2101	0		2091	0
2102	0		2092	0
2103	0		2093	0
2104	0		2094	0
2105	0		2095	0
2106	0		2096	0
2107	0		2097	0
2108	0		2098	0
2109	0		2099	0
2110	0		2100	0
2111	0		2101	0
2112	0		2102	0
2113	0		2103	0
2114	0		2104	0
2115	0		2105	0
2116	0		2106	0
2117	0		2107	0
2118	0		2108	0
2119	0		2109	0
2120	0		2110	0
2121	0		2111	0
2122	0		2112	0
2123	0		2113	0
2124	0		2114	0
2125	0		2115	0
2126	0		2116	0
2127	0		2117	0
2128	0		2118	0
2129	0		2119	0
2130	0		2120	0
2131	0		2121	0
2132	0		2122	0
2133	0		2123	0
2134	0		2124	0
2135	0		2125	0
2136	0		2126	0
2137	0		2127	0
2138	0		2128	0
2139	0		2129	0
2140	0		2130	0
2141	0		2131	0
2142	0		2132	0
2143	0		2133	0
2144	0		2134	0
2145	0		2135	0
2146	0		2136	0
2147	0		2137	0
2148	0		2138	0
2149	0		2139	0
2150	0		2140	0
2151	0		2141	0
2152	0		2142	0
2153	0		2143	0
2154	0		2144	0
2155	0		2145	0
2156	0		2146	0
2157	0		2147	0
2158	0		2148	0
2159	0		2149	0
2160	0		2150	0
2161	0		2151	0
2162	0		2152	0
2163	0		2153	0
2164	0		2154	0
2165	0		2155	0
2166	0		2156	0
2167	0		2157	0
2168	0		2158	0
2169	0		2159	0
2170	0		2160	0
2171	0		2161	0
2172	0		2162	0
2173	0		2163	0
2174	0		2164	0
2175	0		2165	0
2176	0		2166	0
2177	0		2167	0
2178	0		2168	0
2179	0		2169	0
2180	0		2170	0
2181	0		2171	0
2182	0		2172	0
2183	0		2173	0
2184	0		2174	0
2185	0		2175	0
2186	0		2176	0
2187	0		2177	0
2188	0		2178	0
2189	0		2179	0
2190	0		2180	0
2191	0		2181	0
2192	0		2182	0
2193	0		2183	0
2194	0		2184	0
2195	0		2185	0
2196	0		2186	0
2197	0		2187	0
2198	0		2188	0
2199	0		2189	0
2200	0		2190	0
2201	0		2191	0
2202	0		2192	0
2203	0		2193	0
2204	0		2194	0
2205	0		2195	0
2206	0		2196	0
2207	0		2197	0
2208	0		2198	0
2209	0		2199	0
2210	0		2200	0
2211	0		2201	0
2212	0		2202	0
2213	0		2203	0
2214	0		2204	0
2215	0		2205	0
2216	0		2206	0
2217	0		2207	0
2218	0		2208	0
2219	0		2209	0
2220	0		2210	0
2221	0		2211	0
2222	0		2212	0
2223	0		2213	0
2224	0		2214	0
2225	0		2215	0
2226	0		2216	0
2227	0		2217	0
2228	0		2218	0
2229	0		2219	0
2230	0		2220	0
2231	0		2221	0
2232	0		2222	0
2233	0		2223	0
2234	0		2224	0
2235	0		2225	0
2236	0		2226	0
2237	0		2227	0
2238	0		2228	0
2239	0		2229	0
2240	0		2230	0
2241	0		2231	0
2242	0		2232	0
2243	0		2233	0
2244	0		2234	0
2245	0		2235	0
2246	0		2236	0
2247	0		2237	0
2248	0		2238	0
2249	0		2239	0
2250	0		2240	0
2251	0		2241	0
2252	0		2242	0
2253	0		2243	0
2254	0		2244	0
2255	0		2245	0
2256	0		2246	0
2257	0		2247	0
2258	0		2248	0
2259	0		2249	0
2260	0		2250	0
2261	0		2251	0
2262	0		2252	0
2263	0		2253	0
2264	0		2254	0
2265	0		2255	0
2266	0		2256	0
2267	0		2257	0
2268	0		2258	0
2269	0		2259	0
2270	0		2260	0
2271	0		2261	0
2272	0		2262	0
2273	0		2263	0
2274	0		2264	0
2275	0		2265	0
2276	0		2266	0
2277	0		2267	0
2278	0		2268	0
2279	0		2269	0
2280	0		2270	0
2281	0		2271	0
2282	0		2272	0
2283	0		2273	0
2284	0		2274	0
2285	0		2275	0
2286	0		2276	0
2287	0		2277	0
2288	0		2278	0
2289	0		2279	0
2290	0		2280	0
2291	0		2281	0
2292	0		2282	0
2293	0		2283	0
2294	0		2284	0
2295	0		2285	0
2296	0		2286	0
2297	0		2287	0
2298	0		2288	0
2299	0		2289	0
2300	0		2290	0
2301	0		2291	0
2302	0		2292	0
2303	0		2293	0
2304	0		2294	0
2305	0		2295	0
2306	0		2296	0
2307	0		2297	0
2308	0		2298	0
2309	0		2299	0
2310	0		2300	0
2311	0		2301	0
2312	0		2302	0
2313	0		2303	0
2314	0		2304	0
2315	0		2305	0
2316	0		2306	0
2317	0		2307	0
2318	0		2308	0
2319	0		2309	0
2320	0		2310	0
2321	0		2311	0
2322	0		2312	0
2323	0		2313	0
2324	0		2314	0
2325	0		2315	0
2326	0		2316	0
2327	0		2317	0
2328	0		2318	0
2329	0		2319	0
2330	0		2320	0
2331	0		2321	0
2332	0		2322	0
2333	0		2323	0
2334	0		2324	0
2335	0		2325	0
2336	0		2326	0
2337	0		2327	0
2338	0		2328	0
2339	0		2329	0
2340	0		2330	0
2341	0		2331	0
2342	0		2332	0
2343	0		2333	0
2344	0		2334	0
2345	0		2335	0
2346	0		2336	0
2347	0		2337	0
2348	0		2338	0
2349	0		2339	0
2350	0		2340	0
2351	0		2341	0
2352	0		2342	0
2353	0		2343	0
2354	0		2344	0
2355	0		2345	0
2356	0		2346	0
2357	0		2347	0
2358	0		2348	0
2359	0		2349	0
2360	0		2350	0
2361	0		2351	0
2362	0		2352	0
2363	0		2353	0
2364	0		2354	0
2365	0		2355	0
2366	0		2356	0
2367	0		2357	0
2368	0		2358	0
2369	0		2359	0
2370	0		2360	0
2371	0		2361	0
2372	0		2362	0
2373	0		2363	0
2374	0		2364	0
2375	0		2365	0
2376	0		2366	0
2377	0		2367	0
2378	0		2368	0
2379	0		2369	0
2380	0		2370	0
2381	0		2371	0
2382	0		2372	0
2383	0		2373	0
2384	0		2374	0
2385	0		2375	0
2386	0		2376	0
2387	0		2377	0
2388	0		2378	0
2389	0		2379	0
2390	0		2380	0
2391	0		2381	0
2392	0		2382	0
2393	0		2383	0
2394	0		2384	0
2395	0		2385	0
2396	0		2386	0
2397	0		2387	0
2398	0		2388	0
2399	0		2389	0
2400	0		2390	0
2401	0		2391	0
2402	0		2392	0
2403	0		2393	0
2404	0		2394	0
2405	0		2395	0
2406	0		2396	0
2407	0		2397	0
2408	0		2398	0
2409	0		2399	0
2410	0		2400	0
2411	0		2401	0
2412	0		2402	0
2413	0		2403	0
2414	0		2404	0
2415	0		2405	0
2416	0		2406	0
2417	0		2407	0
2418	0		2408	0
2419	0		2409	0
2420	0		2410	0
2421	0		2411	0
2422	0		2412	0
2423	0		2413	0
2424	0		2414	0
2425	0		2415	0
2426	0		2416	0
2427	0		2417	0
2428	0		2418	0
2429	0		2419	0
2430	0		2420	0
2431	0		2421	0
2432	0		2422	0
2433	0		2423	0
2434	0		2424	0
2435	0		2425	0
2436	0		2426	0
2437	0		2427	0
2438	0		2428	0
2439	0		2429	0
2440	0		2430	0
2441	0		2431	0
2442	0		2432	0
2443	0		2433	0
2444	0		2434	0
2445	0		2435	0
2446	0		2436	0
2447	0		2437	0
2448	0		2438	0
2449	0		2439	0
2450	0		2440	0
2451	0		2441	0
2452	0		2442	0
2453	0		2443	0
2454	0		2444	0
2455	0		2445	0
2456	0		2446	0
2457	0		2447	0
2458	0		2448	0
2459	0		2449	0
2460	0		2450	0
2461	0		2451	0
2462	0		2452	0
2463	0		2453	0
2464	0		2454	0
2465	0		2455	0
2466	0		2456	0
2467	0		2457	0
2468	0		2458	0
2469	0		2459	0
2470	0		2460	0
2471	0		2461	0
2472	0		2462	0
2473	0		2463	0
2474	0		2464	0
2475	0		2465	0
2476	0		2466	0
2477	0		2467	0
2478	0		2468	0
2479	0		2469	0
2480	0		2470	0
2481	0		2471	0
2482	0		2472	0
2483	0		2473	0
2484	0		2474	0
2485	0		2475	0
2486	0		2476	0
2487	0		2477	0
2488	0		2478	0
2489	0		2479	0
2490	0		2480	0
2491	0		2481	0
2492	0		2482	0
2493	0		2483	0
2494	0		2484	0
2495	0		2485	0
2496	0		2486	0
2497	0		2487	0
2498	0		2488	0
2499	0		2489	0
2500	0		2490	0
2501	0		2491	0
2502	0		2492	0
2503	0		2493	0
2504	0		2494	0
2505	0		2495	0
2506	0		2496	0
2507	0		2497	0
2508	0		2498	0
2509	0		2499	0
2510	0		2500	0
2511	0		2501	0
2512	0		2502	0
2513	0		2503	0
2514	0		2504	0
2515	0		2505	0
2516	0		2506	0
2517	0		2507	0
2518	0		2508	0
2519	0		2509	0
2520	0		2510	0
2521	0		2511	0
2522	0		2512	0
2523	0		2513	0
2524	0		2514	0
2525	0		2515	0
2526	0		2516	0
2527	0		2517	0
2528	0		2518	0
2529	0		2519	0
2530	0		2520	0
2531	0		2521	0
2532	0		2522	0
2533	0		2523	0
2534	0		2524	0
2535	0		2525	0
2536	0		2526	0
2537	0		2527	0
2538	0		2528	0
2539	0		2529	0
2540	0		2530	0
2541	0		2531	0
2542	0		2532	0
2543	0		2533	0
2544	0		2534	0
2545	0		2535	0
2546	0		2536	0
2547	0		2537	0
2548	0		2538	0
2549	0		2539	0
2550	0		2540	0
2551	0		2541	0
2552	0		2542	0
2553	0		2543	0
2554	0		2544	0
2555	0		2545	0
2556	0		2546	0
2557	0		2547	0
2558	0		2548	0
2559	0		2549	0
2560	0		2550	0
2561	0		2551	0
2562	0		2552	0
2563	0		2553	0
2564	0		2554	0
2565	0		2555	0
2566	0		2556	0
2567	0		2557	0
2568	0		2558	0
2569	0		2559	0
2570	0		2560	0
2571	0		2561	0
2572	0		2562	0
2573	0		2563	0
2574	0		2564	0
2575	0		2565	0
2576	0		2566	0
2577	0		2567	0
2578	0		2568	0
2579	0		2569	0
2580	0		2570	0
2581	0		2571	0
2582	0		2572	0
2583	0		2573	0
2584	0		2574	0
2585	0		2575	0
2586	0		2576	0
2587	0		2577	0
2588	0		2578	0
2589	0		2579	0
2590	0		2580	0
2591	0		2581	0
2592	0		2582	0
2593	0		2583	0
2594	0		2584	0
2595	0		2585	0
2596	0		2586	0
2597	0		2587	0
2598	0		2588	0
2599	0		2589	0
2600	0		2590	0
2601	0		2591	0
2602	0		2592	0
2603	0		2593	0
2604	0		2594	0
2605	0		2595	0
2606	0		2596	0
2607	0		2597	0
2608	0		2598	0
2609	0		2599	0
2610	0		2600	0
2611	0		2601	0
2612	0		2602	0
2613	0		2603	0
2614	0		2604	0
2615	0		2605	0
2616	0		2606	0
2617	0		2607	0
2618	0		2608	0
2619	0		2609	0
2620	0		2610	0
2621	0		2611	0
2622	0		2612	0
2623	0		2613	0
2624	0		2614	0
2625	0		2615	0
2626	0		2616	0
2627	0		2617	0
2628	0		2618	0
2629	0		2619	0
2630	0		2620	0
2631	0		2621	0
2632	0		2622	0
2633	0		2623	0
2634	0		2624	0
2635	0		2625	0
2636	0		2626	0
2637	0		2627	0
2638	0		2628	0
2639	0		2629	0
2640	0		2630	0
2641	0		2631	0
2642	0		2632	0
2643	0		2633	0
2644	0		2634	0
2645	0		2635	0
2646	0		2636	0
2647	0		2637	0
2648	0		2638	0
2649	0		2639	0
2650	0		2640	0
2651	0		2641	0
2652	0		2642	0
2653	0		2643	0
2654	0		2644	0
2654.77	4707		2645	0
2655	0		2646	0
2656	0		2647	0
2657	0		2648	0
2658	0		2649	0
2659	0		2650	0
2660	0		2651	0
2661	0		2652	0
2662	0		2653	0
2663	0		2654	0
2664	0		2655	0
2665	0		2656	0
2666	0		2657	0
2667	0		2658	0
2668	0		2659	0
2669	0		2660	0
2670	0		2661	0
2671	0		2662	0
2672	0		2663	0
2673	0		2664	0
2674	0		2665	0
2675	0		2666	0
2676	0		2667	0
2677	0		2668	0
2678	0		2669	0
2679	0		2670	0
2680	0		2671	0
2681	0		2672	0
2682	0		2673	0
2683	0		2674	0
2684	0		2675	0
2685	0		2676	0
2686	0		2677	0
2687	0		2678	0
2688	0		2679	0
2689	0		2680	0
2690	0		2681	0
2691	0		2682	0
2692	0		2683	0
2693	0		2684	0
2694	0		2685	0
2695	0		2686	0
2696	0		2687	0
2697	0		2688	0
2698	0		2689	0
2699	0		2690	0
2700	0		2691	0
2701	0		2692	0
2702	0		2693	0
2703	0		2694	0
2704	0		2695	0
2705	0		2696	0
2706	0		2697	0
2707	0		2698	0
2708	0		2699	0
2709	0		2700	0
2710	0		2701	0
2711	0		2702	0
2712	0		2703	0
2713	0		2704	0
2714	0		2705	0
2715	0		2706	0
2716	0		2707	0
2717	0		2708	0
2718	0		2709	0
2719	0		2710	0
2720	0		2711	0
2721	0		2712	0
2722	0		2713	0
2723	0		2714	0
2724	0		2715	0
2725	0		2716	0
2726	0		2717	0
2727	0		2718	0
2728	0		2719	0
2729	0		2720	0
2730	0		2721	0
2731	0		2722	0
2732	0		2723	0
2733	0		2724	0
2734	0		2725	0
2735	0		2726	0
2736	0		2727	0
2737	0		2728	0
2738	0		2729	0
2739	0		2730	0
2740	0		2731	0
2741	0		2732	0
2742	0		2733	0
2743	0		2734	0
2744	0		2735	0
2745	0		2736	0
2746	0		2737	0
2747	0		2738	0
2748	0		2739	0
2749	0		2740	0
2750	0		2741	0
2751	0		2742	0
2752	0		2743	0
2753	0		2744	0
2754	0		2745	0
2755	0		2746	0
2756	0		2747	0
2757	0		2748	0
2758	0		2749	0
2759	0		2750	0
2760	0		2751	0
2761	0		2752	0
2762	0		2753	0
2763	0		2754	0
2764	0		2755	0
2765	0		2756	0
2766	0		2757	0
2767	0		2758	0
2768	0		2759	0
2769	0		2760	0
2770	0		2761	0
2771	0		2762	0
2772	0		2763	0
2773	0		2764	0
2774	0		2765	0
2775	0		2766	0
2776	0		2767	0
2777	0		2768	0
2778	0		2769	0
2779	0		2770	0
2780	0		2771	0
2781	0		2772	0
2782	0		2773	0
2783	0		2774	0
2784	0		2775	0
2785	0		2776	0
2786	0		2777	0
2787	0		2778	0
2788	0		2779	0
2789	0		2780	0
2790	0		2781	0
2791	0		2782	0
2792	0		2783	0
2793	0		2784	0
2794	0		2785	0
2795	0		2786	0
2796	0		2787	0
2797	0		2788	0
2798	0		2789	0
2799	0		2790	0
2800	0		2791	0
2801	0		2792	0
2802	0		2793	0
2803	0		2794	0
2804	0		2795	0
2805	0		2796	0
2806	0		2797	0
2807	0		2798	0
2808	0		2799	0
2809	0		2800	0
2810	0		2801	0
2811	0		2802	0
2812	0		2803	0
2813	0		2804	0
2814	0		2805	0
2815	0		2806	0
2816	0		2807	0
2817	0		2808	0
2818	0		2809	0
2819	0		2810	0
2820	0		2811	0
2821	0		2812	0
2822	0		2813	0
2823	0		2814	0
2824	0		2815	0
2825	0		2816	0
2826	0		2817	0
2827	0		2818	0
2828	0		2819	0
2829	0		2820	0
2830	0		2821	0
2831	0		2822	0
2832	0		2823	0
2833	0		2824	0
2834	0		2825	0
2835	0		2826	0
2836	0		2827	0
2837	0		2828	0
2838	0		2829	0
2839	0		2830	0
2840	0		2831	0
2841	0		2832	0
2842	0		2833	0
2843	0		2834	0
2844	0		2835	0
2845	0		2836	0
2846	0		2837	0
2847	0		2838	0
2848	0		2839	0
2849	0		2840	0
2850	0		2841	0
2851	0		2842	0
2852	0		2843	0
2853	0		2844	0
2854	0		2845	0
2855	0		2846	0
2856	0		2847	0
2857	0		2848	0
2858	0		2849	0
2859	0		2850	0
2860	0		2851	0
2861	0		2852	0
2862	0		2853	0
2863	0		2854	0
2864	0		2855	0
2865	0		2856	0
2866	0		2857	0
2867	0		2858	0
2868	0		2859	0
2869	0		2860	0
2870	0		2861	0
2871	0		2862	0
2872	0		2863	0
2873	0		2864	0
2874	0		2865	0
2875	0		2866	0
2876	0		2867	0
2877	0		2868	0
2878	0		2869	0
2879	0		2870	0
2880	0		2871	0
2881	0		2872	0
2882	0		2873	0
2883	0		2874	0
2884	0		2875	0
2885	0		2876	0
2886	0		2877	0
2887	0		2878	0
2888	0		2879	0
2889	0		2880	0
2890	0		2881	0
2891	0		2882	0
2892	0		2883	0
2893	0		2884	0
2894	0		2885	0
2895	0		2886	0
2896	0		2887	0
2897	0		2888	0
2898	0		2889	0
2899	0		2890	0
2900	0		2891	0
2901	0		2892	0
2902	0		2893	0
2903	0		2894	0
2904	0		2895	0
2905	0		2896	0
2906	0		2897	0
2907	0		2898	0
2908	0		2899	0
2909	0		2900	0
2910	0		2901	0
2911	0		2902	0
2912	0		2903	0
2913	0		2904	0
2914	0		2905	0
2915	0		2906	0
2916	0		2907	0
2917	0		2908	0
2918	0		2909	0
2919	0		2910	0
2920	0		2911	0
2921	0		2912	0
2922	0		2913	0
2923	0		2914	0
2924	0		2915	0
2925	0		2916	0
2926	0		2917	0
2927	0		2918	0
2928	0		2919	0
2929	0		2920	0
2930	0		2921	0
2931	0		2922	0
2932	0		2923	0
2933	0		2924	0
2934	0		2925	0
2935	0		2926	0
2936	0		2927	0
2937	0		2928	0
2938	0		2929	0
2939	0		2930	0
2940	0		2931	0
2941	0		2932	0
2942	0		2933	0
2943	0		2934	0
2944	0		2935	0
2945	0		2936	0
2946	0		2937	0
2947	0		2938	0
2948	0		2939	0
2949	0		2940	0
2950	0		2941	0
2951	0		2942	0
2952	0		2943	0
2953	0		2944	0
2954	0		2945	0
2955	0		2946	0
2956	0		2947	0
2957	0		2948	0
2958	0		2949	0
2959	0		2950	0
2960	0		2951	0
2961	0		2952	0
2962	0		2953	0
2963	0		2954	0
2964	0		2955	0
2965	0		2956	0
2966	0		2957	0
2967	0		2958	0
2968	0		2959	0
2969	0		2960	0
2970	0		2961	0
2971	0		2962	0
2972	0		2963	0
2973	0		2964	0
2974	0		2965	0
2975	0		2966	0
2976	0		2967	0
2977	0		2968	0
2978	0		2969	0
2979	0		2970	0
2980	0		2971	0
2981	0		2972	0
2982	0		2973	0
2983	0		2974	0
2984	0		2975	0
2985	0		2976	0
2986	0		2977	0
2987	0		2978	0
2988	0		2979	0
2989	0		2980	0
2990	0		2981	0
2991	0		2982	0
2992	0		2983	0
2993	0		2984	0
2994	0		2985	0
[truncated: 17,144 more rows]

[truncated: 4 more sheets: Extended Data Fig. 5b, Extended data Fig. 5e, Extended Data Fig. 5f, Extended Data Fig. 9b]
